# Supplementary material for: Wide range continuously tunable and fast thermal switching based on compressible graphene composite foams
Source: Nat Commun. 2021 Aug 13;12:4915. doi: 10.1038/s41467-021-25083-8 (PMC8363619; doi:10.1038/s41467-021-25083-8)
Supplement: Supplementary file 6 — source data [file 41467_2021_25083_MOESM6_ESM.xlsx]

## Sheet: Fig. 3c
Thickness = 1.18 mm				Thickness = 1.01 mm		Thickness = 0.87 mm		Thickness = 0.72 mm				Thickness = 0.64 mm		Thickness = 0.55 mm		Thickness = 0.43 mm		Thickness = 0.26 mm		Thickness = 0.18 mm
Heat Flux (W/mm²)	Total Temperature Drop (°C)	Heat Flux Error(±) (W/mm²)	Total Temperature Drop Error(±) (°C)	Heat Flux (W/mm²)	Total Temperature Drop (°C)	Heat Flux (W/mm²)	Total Temperature Drop (°C)	Heat Flux (W/mm²)	Total Temperature Drop (°C)	Heat Flux Error(±) (W/mm²)	Total Temperature Drop Error(±) (°C)	Heat Flux (W/mm²)	Total Temperature Drop (°C)	Heat Flux (W/mm²)	Total Temperature Drop (°C)	Heat Flux (W/mm²)	Total Temperature Drop (°C)	Heat Flux (W/mm²)	Total Temperature Drop (°C)	Heat Flux (W/mm²)	Total Temperature Drop (°C)	Heat Flux Error(±) (W/mm²)	Total Temperature Drop Error(±) (°C)
102.9	11.678	2.1886	0.24654	155.87	2.9542	142.82	2.5157	178.89	19.6534	2.2058	0.23686	185.41	2.0603	193.07	2.0452	256.61	1.6512	265.24	1.3089	240.52	22.8007	0.6869	0.06504
239.37	28.365	5.6497	0.54142	337.79	6.0595	300.34	5.1852	367.25	32.5003	4.3538	0.43788	422.82	4.1216	444.93	3.5692	551.96	3.1252	512.91	2.3819	538.43	45.6546	1.5633	0.16345
359.47	37.1971	8.6892	0.75203	488.79	8.8194	463.78	7.8929	535.8	42.4909	6.0847	0.57736	639.95	5.9173	681.06	5.0843	808.59	4.2299	812.97	3.5489	860.53	73.0378	2.3195	0.15744
535.49	45.6738	12.4995	0.96154	645.6	11.1641	676.29	11.5368	739.78	59.2759	8.9892	0.68023	881.21	8.8427	906.76	7.1004	1097.7	5.9116	1061.4	4.7747	1266	81.9658	3.29	0.23869
807.41	58.8908	16.2037	1.09819	748.37	14.0775	851.01	14.7224	956.86	65.4947	11.4425	0.78173	1151.7	10.7721	1192.2	9.0106	1433	7.5782	1450.7	5.9011	1534.8	101.618	4.291	0.21292

## Sheet: Fig. 3d
Thickness (mm)	Thickness Error (±) (mm)	Thermal Conductance (W/m²/K)	Thermal Conductance Error (±) (W/m²/K)
1.18028	0.02932	44.6849	3.59341
1.00798	0.01979	51.9089	1.52598
0.865	0.01072	60.8998	1.2159
0.72406	0.02546	83.8856	2.64441
0.63558	0.01748	101.459	7.2552
0.5469	0.02106	122.606	16.1915
0.41606	0.0138	179.593	14.6201
0.26302	0.01161	223.038	16.0623
0.17858	0.00637	361.61	16.3423

## Sheet: Fig. 3e
IR Measurement			EMT			Spring Model
Thickness (mm)	Thermal Conductivity (W/m/K)		Thickness (mm)	Thermal Conductivity (W/m/K)		Thickness (mm)	Thermal Conductivity (W/m/K)
1.18028	0.05565		1.18028	0.05565		1.18028	0.05565
1.00798	0.05593		1.00798	0.06516		1.00798	0.04753
0.865	0.05715		0.865	0.07593		0.865	0.04078
0.72406	0.06178		0.72406	0.09071		0.72406	0.03414
0.63558	0.06626		0.63558	0.10334		0.63558	0.02997
0.5469	0.0694		0.5469	0.1201		0.5469	0.02579
0.41606	0.0779		0.41606	0.15787		0.41606	0.01962
0.26302	0.06854		0.26302	0.24972		0.26302	0.0124
0.17858	0.06796		0.17858	0.3678		0.17858	0.00842
Normalized MD
Normalized Thickness	Normalized Thermal Conductivity
1	1
0.95	1.18508
0.9	0.87503
0.85	0.60523
0.8	0.44618
0.75	0.63388
0.7	1.11308
0.65	0.56531
0.6	0.51366
0.55	0.12115
0.5	0.8231
0.45	0.86864
0.4	0.99476

## Sheet: Fig. 5a
Ambient Temperature (°C)	Device Temperature at each thickness (°C)
	1.2 mm	1.0 mm	0.8 mm	0.6 mm	0.4 mm	0.2 mm	0.086 mm
30	47.0795	46.3308	45.3461	43.6932	42.2793	39.3868	37.2513
20	37.2635	36.2474	35.4987	33.7354	32.7444	30.5554	26.8947
10	27.317	26.0566	25.4044	23.1902	22.9904	20.644	16.5962
0	17.056	16.1367	15.4842	14.7165	13.0588	11.0054	6.85702
Ambient Temperature (°C)	Device Temperature - Ambient Temperature (Uncompressed) (°C)	Device Temperature - Ambient Temperature Error (Uncompressed) (±) (°C)	Device Temperature - Ambient Temperature (Fully Compressed) (°C)	Device Temperature - Ambient Temperature Error (Fully Compressed) (±) (°C)	Horizontal Fit (Uncompressed) (°C)	Horizontal Fit (Fully Compressed) (°C)
30	17.1608	0.12013	7.26923	0.1388	17.4011	6.99163
20	17.6938	0.14635	7.10521	0.05679	17.4011	6.99163
10	17.8026	0.20079	6.98556	0.00303	17.4011	6.99163
0	16.9471	0.227	6.60653	0.19255	17.4011	6.99163

## Sheet: Fig. 5b
Ambient Temperature (°C)	Thickness (mm)	Device Temperature (°C)
30	1.2	47.0795
30	1	46.3308
30	0.8	45.3461
30	0.6	43.6932
30	0.4	42.2793
30	0.2	39.3868
30	0.08	37.2513
20	1.2	37.2635
20	1	36.2474
20	0.8	35.4987
20	0.6	33.7354
20	0.4	32.7444
20	0.2	30.5554
20	0.08	26.8947
10	1.2	27.317
10	1	26.0566
10	0.8	25.4044
10	0.6	23.1902
10	0.4	22.9904
10	0.2	20.644
10	0.08	16.5962
0	1.2	17.056
0	1	16.1367
0	0.8	15.4842
0	0.6	14.7165
0	0.4	13.0588
0	0.2	11.0054
0	0.08	6.85702

## Sheet: Fig. 5c
Heat Flux (W/m²)	Device Temperature at each thickness (°C)
	1.2 mm	1.0 mm	0.8 mm	0.6 mm	0.4 mm	0.2 mm	0.086 mm
6054.31	55.3882	52.5259	50.9249	47.7535	43.977	37.9561	35.3404
4800.36	47.0123	44.3558	43.1075	40.3059	37.4252	33.353	30.2984
3022.51	36.4864	36.0527	35.8504	34.7747	33.7848	31.0871	26.8947
1568.6	29.3959	29.0654	28.956	28.6604	28.0755	26.1978	23.6644

## Sheet: Fig. 5d
Heat Flux (W/m²)	Thickness (mm)	Device Temperature (°C)
6054.31	0.086	35.3404
6054.31	0.2	37.9561
6054.31	0.4	43.977
6054.31	0.6	47.7535
6054.31	0.8	50.9249
6054.31	1	52.5259
6054.31	1.2	55.3882
4800.36	0.086	30.2984
4800.36	0.2	33.353
4800.36	0.4	37.4252
4800.36	0.6	40.3059
4800.36	0.8	43.1075
4800.36	1	44.3558
4800.36	1.2	47.0123
3022.51	0.086	26.8947
3022.51	0.2	31.0871
3022.51	0.4	33.7848
3022.51	0.6	34.7747
3022.51	0.8	35.8504
3022.51	1	36.0527
3022.51	1.2	36.4864
1568.6	0.086	23.6644
1568.6	0.2	26.1978
1568.6	0.4	28.0755
1568.6	0.6	28.6604
1568.6	0.8	28.956
1568.6	1	29.0654
1568.6	1.2	29.3959

## Sheet: Fig. 6a
Cycle Number	Device - Ambient Temperature Difference (Uncompressed) (°C)	Device - Ambient Temperature Difference Error (Uncompressed) (±) (°C)	Device - Ambient Temperature Difference (Fully Compressed) (°C)	Device - Ambient Temperature Difference Error (Fully Compressed) (±) (°C)
1	17.9004	0.30626	5.9997	0.02959
2	16.7055	0.2912	6.00682	0.02603
3	16.9552	0.16635	5.99213	0.03338
4	17.4749	0.09347	6.09737	0.01924
5	17.3644	0.03825	6.08158	0.01134
6	16.8066	0.24065	6.1261	0.0336
7	17.5003	0.10619	6.09636	0.01873
8	17.4982	0.10514	6.11577	0.02844
9	17.3472	0.02964	6.01635	0.02127
10	17.3264	0.01925	6.05673	0.00108

## Sheet: Fig. 6b
Time (s)	Device Temperature (°C)	Ambient Temperature (°C)
0	25.95	19.82
0.5	25.97	19.82
1	25.97	19.81
1.5	25.95	19.8
2	25.97	19.81
2.5	25.98	19.82
3	25.98	19.83
3.5	25.99	19.87
4	25.99	19.87
4.5	25.99	19.91
5	25.98	19.92
5.5	25.99	19.95
6	26	19.96
6.5	25.99	19.96
7	26	19.98
7.5	25.99	19.98
8	25.99	19.97
8.5	25.98	19.95
9	25.99	19.93
9.5	25.98	19.9
10	25.98	19.87
10.5	25.98	19.86
11	26	19.86
11.5	25.99	19.86
12	25.99	19.85
12.5	25.99	19.86
13	25.98	19.87
13.5	25.99	19.88
14	25.99	19.88
14.5	25.99	19.91
15	25.99	19.92
15.5	26	19.95
16	26	19.96
16.5	26	19.97
17	25.99	19.98
17.5	26	20
18	25.99	19.98
18.5	25.98	19.95
19	25.99	19.95
19.5	25.95	19.87
20	25.94	19.85
20.5	25.94	19.83
21	25.94	19.83
21.5	25.95	19.83
22	25.94	19.83
22.5	25.95	19.85
23	25.94	19.85
23.5	25.94	19.86
24	25.94	19.87
24.5	25.94	19.87
25	25.94	19.9
25.5	25.93	19.92
26	25.94	19.93
26.5	25.93	19.95
27	25.93	19.95
27.5	25.97	19.97
28	25.97	19.98
28.5	25.97	19.97
29	25.95	19.95
29.5	25.94	19.92
30	25.95	19.9
30.5	25.94	19.87
31	25.97	19.87
31.5	25.95	19.86
32	25.95	19.86
32.5	25.97	19.87
33	25.95	19.87
33.5	25.95	19.87
34	25.94	19.9
34.5	25.95	19.92
35	25.95	19.95
35.5	25.94	19.95
36	25.93	19.95
36.5	25.94	19.96
37	25.93	19.96
37.5	25.93	19.96
38	25.92	19.95
38.5	25.93	19.95
39	25.94	19.93
39.5	25.92	19.9
40	25.93	19.88
40.5	25.94	19.87
41	25.93	19.87
41.5	25.93	19.85
42	25.95	19.86
42.5	25.95	19.86
43	25.95	19.87
43.5	25.93	19.85
44	25.93	19.87
44.5	25.93	19.87
45	25.93	19.88
45.5	25.93	19.9
46	25.92	19.91
46.5	25.92	19.92
47	25.93	19.95
47.5	25.92	19.95
48	25.93	19.95
48.5	25.92	19.93
49	25.92	19.92
49.5	25.92	19.88
50	25.92	19.87
50.5	25.9	19.86
51	25.9	19.83
51.5	25.9	19.83
52	25.92	19.85
52.5	25.92	19.85
53	25.92	19.85
53.5	25.9	19.85
54	25.9	19.87
54.5	25.9	19.87
55	25.92	19.9
55.5	25.9	19.91
56	25.92	19.92
56.5	25.9	19.93
57	25.92	19.95
57.5	25.92	19.92
58	25.92	19.92
58.5	25.92	19.9
59	25.92	19.87
59.5	25.9	19.82
60	25.89	19.81
60.5	25.89	19.78
61	25.89	19.77
61.5	25.9	19.78
62	25.9	19.77
62.5	25.9	19.78
63	25.9	19.8
63.5	25.9	19.8
64	25.9	19.8
64.5	25.9	19.81
65	25.89	19.85
65.5	25.89	19.87
66	25.88	19.86
66.5	25.88	19.88
67	25.87	19.9
67.5	25.89	19.9
68	25.9	19.9
68.5	25.9	19.87
69	25.9	19.86
69.5	25.9	19.83
70	25.9	19.81
70.5	25.9	19.8
71	25.9	19.8
71.5	25.9	19.78
72	25.9	19.78
72.5	25.9	19.8
73	25.9	19.78
73.5	25.9	19.8
74	25.89	19.81
74.5	25.9	19.83
75	25.9	19.85
75.5	25.9	19.86
76	25.9	19.87
76.5	25.9	19.87
77	25.89	19.87
77.5	25.9	19.87
78	25.9	19.87
78.5	25.9	19.86
79	25.89	19.85
79.5	25.89	19.82
80	25.89	19.8
80.5	25.9	19.8
81	25.89	19.8
81.5	25.9	19.8
82	25.9	19.8
82.5	25.89	19.8
83	25.89	19.8
83.5	25.92	19.83
84	25.92	19.86
84.5	25.92	19.87
85	25.92	19.88
85.5	25.93	19.92
86	25.92	19.93
86.5	25.93	19.93
87	25.92	19.95
87.5	25.93	19.95
88	25.92	19.93
88.5	25.93	19.93
89	25.92	19.91
89.5	25.92	19.88
90	25.92	19.87
90.5	25.93	19.85
91	25.9	19.82
91.5	25.9	19.81
92	25.9	19.81
92.5	25.9	19.82
93	25.9	19.82
93.5	25.9	19.85
94	25.9	19.83
94.5	25.89	19.86
95	25.9	19.87
95.5	25.89	19.88
96	25.89	19.91
96.5	25.89	19.91
97	25.89	19.93
97.5	25.88	19.92
98	25.88	19.91
98.5	25.88	19.91
99	25.88	19.87
99.5	25.9	19.86
100	25.9	19.82
100.5	25.9	19.82
101	25.9	19.81
101.5	25.93	19.81
102	25.93	19.81
102.5	25.92	19.82
103	25.93	19.82
103.5	25.93	19.83
104	25.93	19.85
104.5	25.92	19.86
105	25.9	19.87
105.5	25.92	19.9
106	25.92	19.91
106.5	25.9	19.92
107	25.92	19.93
107.5	25.9	19.91
108	25.9	19.9
108.5	25.9	19.88
109	25.9	19.87
109.5	25.92	19.85
110	25.92	19.82
110.5	25.93	19.82
111	25.94	19.8
111.5	25.94	19.8
112	25.94	19.81
112.5	25.95	19.82
113	25.94	19.82
113.5	25.95	19.85
114	25.97	19.85
114.5	25.97	19.87
115	25.97	19.92
115.5	26.02	19.96
116	26.03	19.98
116.5	26.02	20.01
117	26.03	20.02
117.5	26.03	20.02
118	26.03	20.02
118.5	26.02	20
119	26	19.97
119.5	26	19.96
120	26	19.93
120.5	26	19.93
121	26	19.92
121.5	25.99	19.9
122	25.99	19.91
122.5	26	19.91
123	25.99	19.92
123.5	25.97	19.92
124	25.98	19.93
124.5	25.98	19.96
125	25.95	19.91
125.5	25.97	19.88
126	25.97	19.88
126.5	25.98	19.88
127	25.97	19.87
127.5	25.97	19.85
128	25.97	19.88
128.5	25.99	19.87
129	25.97	19.86
129.5	25.97	19.82
130	25.97	19.81
130.5	25.97	19.8
131	25.97	19.78
131.5	25.97	19.77
132	25.97	19.76
132.5	25.97	19.77
133	25.95	19.78
133.5	25.97	19.81
134	25.95	19.82
134.5	25.95	19.85
135	25.95	19.88
135.5	25.95	19.91
136	25.95	19.9
136.5	25.97	19.92
137	25.98	19.93
137.5	25.99	19.93
138	25.99	19.92
138.5	26.02	19.92
139	26.05	19.95
139.5	26.07	19.87
140	26.08	19.85
140.5	26.09	19.82
141	26.1	19.82
141.5	26.13	19.81
142	26.16	19.81
142.5	26.19	19.81
143	26.21	19.81
143.5	26.22	19.83
144	26.26	19.86
144.5	26.27	19.86
145	26.28	19.87
145.5	26.29	19.9
146	26.31	19.91
146.5	26.32	19.92
147	26.34	19.95
147.5	26.36	19.95
148	26.37	19.92
148.5	26.37	19.91
149	26.39	19.88
149.5	26.41	19.85
150	26.42	19.85
150.5	26.42	19.85
151	26.42	19.82
151.5	26.44	19.98
152	26.47	19.98
152.5	26.48	20.01
153	26.51	19.96
153.5	26.52	19.96
154	26.56	20
154.5	26.58	19.71
155	26.61	19.92
155.5	26.65	20.06
156	26.67	20.06
156.5	26.71	20.01
157	26.71	20.08
157.5	26.73	20.05
158	26.76	20.02
158.5	26.78	20.08
159	26.78	20
159.5	26.81	19.85
160	26.83	20.01
160.5	26.85	20.2
161	26.85	20.13
161.5	26.87	20.18
162	26.88	20.14
162.5	26.91	20.04
163	26.92	20.12
163.5	26.93	20.2
164	26.96	20.2
164.5	26.98	20.17
165	26.98	20.12
165.5	27	20.09
166	27.02	20.08
166.5	27.03	20.02
167	27.06	20.08
167.5	27.07	20.03
168	27.1	20.09
168.5	27.11	19.94
169	27.14	19.73
169.5	27.15	19.92
170	27.17	20.02
170.5	27.19	20.01
171	27.2	20.01
171.5	27.22	20.01
172	27.24	20.06
172.5	27.24	20.02
173	27.27	20.01
173.5	27.29	20.03
174	27.5	20.09
174.5	27.51	20.03
175	27.52	20.01
175.5	27.55	19.98
176	27.58	19.97
176.5	27.59	19.97
177	27.58	19.96
177.5	27.6	19.97
178	27.63	19.97
178.5	27.65	20
179	27.65	20.03
179.5	27.68	20.05
180	27.7	20.01
180.5	27.74	20.06
181	27.73	20.07
181.5	27.75	20.09
182	27.76	20.09
182.5	27.79	20.07
183	27.83	20.05
183.5	27.84	20.02
184	27.86	20.01
184.5	27.88	20.01
185	27.89	20
185.5	27.91	20
186	27.93	19.99
186.5	27.95	20
187	27.95	20
187.5	27.99	20.02
188	27.99	20.04
188.5	28.01	20.04
189	28.03	20.06
189.5	28.04	20.07
190	28.04	20.07
190.5	28.06	20.09
191	28.09	20.09
191.5	28.09	20.09
192	28.11	20.07
192.5	28.12	20.06
193	28.13	20.02
193.5	28.16	20
194	28.17	20.07
194.5	28.18	20.06
195	28.2	20.05
195.5	28.22	20.05
196	28.23	20.03
196.5	28.24	20.05
197	28.26	20.06
197.5	28.3	20.09
198	28.3	20.11
198.5	28.32	20.12
199	28.35	20.12
199.5	28.36	20.15
200	28.37	20.16
200.5	28.38	20.16
201	28.41	20.16
201.5	28.42	20.15
202	28.43	20.15
202.5	28.43	20.11
203	28.45	20.09
203.5	28.49	20.06
204	28.49	20.03
204.5	28.5	20.02
205	28.51	20.01
205.5	28.5	19.98
206	28.51	19.96
206.5	28.54	19.96
207	28.56	19.98
207.5	28.57	19.98
208	28.58	20
208.5	28.61	20
209	28.61	20.01
209.5	28.63	20.03
210	28.64	20.05
210.5	28.66	20.05
211	28.66	20.06
211.5	28.67	20.05
212	28.67	20.03
212.5	28.69	20.02
213	28.7	19.98
213.5	28.71	19.98
214	28.74	19.96
214.5	28.75	19.91
215	28.76	19.92
215.5	28.77	19.91
216	28.8	19.91
216.5	28.82	19.91
217	28.85	19.92
217.5	28.86	19.93
218	28.87	19.93
218.5	28.88	19.96
219	28.9	19.97
219.5	28.92	19.98
220	28.92	19.98
220.5	28.94	19.98
221	28.95	19.98
221.5	28.95	19.97
222	28.95	19.96
222.5	28.98	19.93
223	28.98	19.91
223.5	28.99	19.88
224	29	19.85
224.5	29.02	19.81
225	29.04	19.81
225.5	29.05	19.81
226	29.06	19.81
226.5	29.08	19.82
227	29.08	19.82
227.5	29.09	19.82
228	29.11	19.83
228.5	29.12	19.85
229	29.13	19.86
229.5	29.17	19.88
230	29.18	19.9
230.5	29.2	19.9
231	29.21	19.9
231.5	29.23	19.91
232	29.24	19.88
232.5	29.25	19.86
233	29.25	19.83
233.5	29.26	19.8
234	29.27	19.78
234.5	29.3	19.76
235	29.32	19.76
235.5	29.33	19.76
236	29.34	19.76
236.5	29.37	19.77
237	29.38	19.78
237.5	29.4	19.8
238	29.4	19.78
238.5	29.42	19.81
239	29.42	19.81
239.5	29.44	19.82
240	29.45	19.85
240.5	29.46	19.85
241	29.49	19.83
241.5	29.49	19.83
242	29.51	19.83
242.5	29.51	19.81
243	29.55	19.81
243.5	29.56	19.78
244	29.58	19.78
244.5	29.59	19.78
245	29.58	19.76
245.5	29.58	19.75
246	29.59	19.76
246.5	29.61	19.76
247	29.61	19.76
247.5	29.62	19.76
248	29.64	19.78
248.5	29.65	19.78
249	29.64	19.77
249.5	29.68	19.78
250	29.7	19.81
250.5	29.72	19.82
251	29.71	19.82
251.5	29.71	19.8
252	29.74	19.8
252.5	29.74	19.78
253	29.75	19.73
253.5	29.77	19.75
254	29.78	19.7
254.5	29.78	19.68
255	29.82	19.68
255.5	29.85	19.68
256	29.85	19.7
256.5	29.87	19.7
257	29.88	19.71
257.5	29.91	19.73
258	29.93	19.73
258.5	29.94	19.76
259	29.95	19.77
259.5	29.96	19.78
260	29.99	19.8
260.5	29.99	19.81
261	30	19.82
261.5	30.01	19.82
262	30.02	19.8
262.5	30.03	19.8
263	30.04	19.77
263.5	30.07	19.73
264	30.07	19.72
264.5	30.09	19.71
265	30.09	19.7
265.5	30.09	19.71
266	30.12	19.71
266.5	30.13	19.71
267	30.13	19.71
267.5	30.14	19.71
268	30.15	19.73
268.5	30.16	19.76
269	30.18	19.77
269.5	30.19	19.8
270	30.19	19.8
270.5	30.21	19.82
271	30.23	19.82
271.5	30.25	19.82
272	30.27	19.82
272.5	30.28	19.81
273	30.31	19.78
273.5	30.32	19.76
274	30.33	19.72
274.5	30.34	19.71
275	30.37	19.71
275.5	30.39	19.73
276	30.39	19.73
276.5	30.4	19.73
277	30.41	19.75
277.5	30.41	19.76
278	30.42	19.76
278.5	30.42	19.77
279	30.45	19.8
279.5	30.46	19.81
280	30.47	19.82
280.5	30.47	19.83
281	30.47	19.83
281.5	30.5	19.82
282	30.51	19.81
282.5	30.51	19.78
283	30.51	19.77
283.5	30.53	19.76
284	30.54	19.76
284.5	30.56	19.76
285	30.56	19.75
285.5	30.6	19.78
286	30.63	19.8
286.5	30.63	19.8
287	30.64	19.81
287.5	30.65	19.82
288	30.66	19.83
288.5	30.67	19.85
289	30.71	19.88
289.5	30.72	19.9
290	30.75	19.9
290.5	30.75	19.92
291	30.75	19.92
291.5	30.76	19.92
292	30.78	19.92
292.5	30.78	19.91
293	30.77	19.85
293.5	30.77	19.83
294	30.78	19.83
294.5	30.79	19.82
295	30.79	19.82
295.5	30.79	19.82
296	30.8	19.85
296.5	30.8	19.85
297	30.79	19.85
297.5	30.79	19.86
298	30.79	19.87
298.5	30.8	19.88
299	30.82	19.91
299.5	30.83	19.91
300	30.85	19.93
300.5	30.86	19.96
301	30.86	19.97
301.5	30.88	19.96
302	30.9	19.96
302.5	30.91	19.93
303	30.94	19.91
303.5	30.95	19.9
304	30.97	19.9
304.5	30.98	19.87
305	30.99	19.87
305.5	30.99	19.87
306	31.02	19.88
306.5	31.03	19.88
307	31.04	19.9
307.5	31.07	19.91
308	31.08	19.92
308.5	31.08	19.95
309	31.09	19.96
309.5	31.09	19.96
310	31.1	19.98
310.5	31.11	19.98
311	31.11	19.98
311.5	31.13	19.98
312	31.11	19.98
312.5	31.11	19.96
313	31.11	19.92
313.5	31.13	19.9
314	31.15	19.91
314.5	31.15	19.88
315	31.16	19.87
315.5	31.17	19.87
316	31.18	19.88
316.5	31.2	19.9
317	31.21	19.91
317.5	31.22	19.92
318	31.24	19.95
318.5	31.27	19.96
319	31.27	19.96
319.5	31.27	19.98
320	31.29	20
320.5	31.29	20
321	31.32	20.02
321.5	31.33	20.03
322	31.34	20.01
322.5	31.34	20.01
323	31.34	19.98
323.5	31.34	19.98
324	31.36	19.96
324.5	31.36	19.93
325	31.37	19.92
325.5	31.4	19.93
326	31.41	19.95
326.5	31.41	19.96
327	31.41	19.96
327.5	31.42	19.97
328	31.45	19.98
328.5	31.45	20.01
329	31.46	20.01
329.5	31.46	20.02
330	31.47	20.03
330.5	31.48	20.03
331	31.48	20.05
331.5	31.51	20.05
332	31.49	20.02
332.5	31.51	20.01
333	31.52	19.98
333.5	31.49	19.93
334	31.51	19.91
334.5	31.53	19.92
335	31.54	19.91
335.5	31.55	19.92
336	31.54	19.91
336.5	31.55	19.91
337	31.55	19.92
337.5	31.56	19.93
338	31.58	19.96
338.5	31.59	19.97
339	31.59	19.98
339.5	31.59	20
340	31.58	20.01
340.5	31.58	20.01
341	31.58	20.01
341.5	31.61	20.03
342	31.64	20.05
342.5	31.66	20.01
343	31.66	19.98
343.5	31.67	19.97
344	31.68	19.95
344.5	31.71	19.92
345	31.73	19.92
345.5	31.74	19.91
346	31.75	19.92
346.5	31.78	19.91
347	31.79	19.95
347.5	31.8	19.96
348	31.81	19.96
348.5	31.83	19.98
349	31.83	20
349.5	31.86	20.02
350	31.89	20.05
350.5	31.89	20.05
351	31.9	20.05
351.5	31.91	20.05
352	31.92	20.05
352.5	31.93	20.02
353	31.93	20
353.5	31.94	19.98
354	31.94	19.98
354.5	31.94	19.96
355	31.98	19.95
355.5	31.98	19.93
356	31.99	19.92
356.5	32	19.93
357	32	19.93
357.5	32.02	19.95
358	32.03	19.96
358.5	32.04	19.98
359	32.06	20
359.5	32.06	20
360	32.08	20.02
360.5	32.08	20.02
361	32.09	20.03
361.5	32.09	20.05
362	32.09	20.02
362.5	32.09	20
363	32.1	19.97
363.5	32.11	19.96
364	32.12	19.93
364.5	32.13	19.91
365	32.16	19.91
365.5	32.18	19.92
366	32.17	19.91
366.5	32.19	19.92
367	32.21	19.93
367.5	32.21	19.96
368	32.22	19.96
368.5	32.22	19.97
369	32.23	19.98
369.5	32.23	20
370	32.24	20
370.5	32.25	20.01
371	32.27	20.02
371.5	32.28	20.01
372	32.28	20
372.5	32.28	19.98
373	32.29	19.96
373.5	32.29	19.91
374	32.3	19.91
374.5	32.3	19.9
375	32.31	19.9
375.5	32.34	19.9
376	32.36	19.9
376.5	32.36	19.88
377	32.36	19.9
377.5	32.37	19.9
378	32.36	19.9
378.5	32.37	19.91
379	32.37	19.92
379.5	32.38	19.92
380	32.41	19.95
380.5	32.43	19.96
381	32.43	19.96
381.5	32.43	19.97
382	32.44	19.95
382.5	32.44	19.92
383	32.46	19.91
383.5	32.47	19.88
384	32.48	19.88
384.5	32.49	19.86
385	32.49	19.85
385.5	32.49	19.85
386	32.5	19.83
386.5	32.49	19.83
387	32.5	19.85
387.5	32.5	19.85
388	32.5	19.86
388.5	32.5	19.87
389	32.54	19.88
389.5	32.53	19.9
390	32.54	19.91
390.5	32.55	19.92
391	32.55	19.92
391.5	32.56	19.93
392	32.57	19.91
392.5	32.57	19.87
393	32.57	19.85
393.5	32.6	19.83
394	32.59	19.82
394.5	32.6	19.77
395	32.62	19.78
395.5	32.63	19.76
396	32.62	19.76
396.5	32.63	19.76
397	32.64	19.77
397.5	32.64	19.77
398	32.67	19.78
398.5	32.67	19.81
399	32.67	19.82
399.5	32.66	19.83
400	32.66	19.83
400.5	32.66	19.83
401	32.67	19.83
401.5	32.68	19.85
402	32.67	19.82
402.5	32.67	19.82
403	32.68	19.8
403.5	32.68	19.77
404	32.67	19.73
404.5	32.69	19.72
405	32.7	19.72
405.5	32.72	19.71
406	32.73	19.7
406.5	32.74	19.7
407	32.75	19.7
407.5	32.76	19.71
408	32.79	19.73
408.5	32.8	19.75
409	32.82	19.77
409.5	32.83	19.8
410	32.83	19.81
410.5	32.86	19.82
411	32.86	19.82
411.5	32.87	19.82
412	32.88	19.8
412.5	32.89	19.78
413	32.91	19.78
413.5	32.92	19.73
414	32.92	19.72
414.5	32.92	19.72
415	32.93	19.71
415.5	32.94	19.71
416	32.94	19.7
416.5	32.95	19.7
417	32.97	19.71
417.5	32.97	19.72
418	32.98	19.75
418.5	32.99	19.75
419	33	19.77
419.5	33	19.77
420	33	19.78
420.5	33.01	19.78
421	33.02	19.78
421.5	33.04	19.78
422	33.05	19.78
422.5	33.05	19.77
423	33.06	19.73
423.5	33.06	19.71
424	33.08	19.7
424.5	33.08	19.68
425	33.1	19.68
425.5	33.1	19.7
426	33.1	19.7
426.5	33.11	19.71
427	33.12	19.72
427.5	33.12	19.73
428	33.11	19.75
428.5	33.12	19.77
429	33.11	19.77
429.5	33.11	19.78
430	33.1	19.8
430.5	33.11	19.82
431	33.12	19.83
431.5	33.12	19.83
432	33.13	19.83
432.5	33.13	19.81
433	33.14	19.78
433.5	33.14	19.78
434	33.14	19.76
434.5	33.16	19.75
435	33.16	19.72
435.5	33.17	19.73
436	33.17	19.75
436.5	33.17	19.76
437	33.2	19.76
437.5	33.2	19.77
438	33.2	19.77
438.5	33.21	19.78
439	33.21	19.81
439.5	33.23	19.83
440	33.23	19.83
440.5	33.24	19.85
441	33.21	19.86
441.5	33.23	19.87
442	33.23	19.87
442.5	33.21	19.83
443	33.21	19.82
443.5	33.21	19.81
444	33.23	19.78
444.5	33.24	19.78
445	33.25	19.77
445.5	33.25	19.77
446	33.27	19.76
446.5	33.29	19.77
447	33.31	19.8
447.5	33.31	19.8
448	33.32	19.81
448.5	33.35	19.82
449	33.36	19.85
449.5	33.37	19.86
450	33.38	19.88
450.5	33.39	19.9
451	33.39	19.9
451.5	33.4	19.91
452	33.42	19.91
452.5	33.43	19.9
453	33.42	19.88
453.5	33.44	19.87
454	33.44	19.85
454.5	33.46	19.83
455	33.46	19.83
455.5	33.48	19.83
456	33.48	19.83
456.5	33.48	19.83
457	33.5	19.86
457.5	33.5	19.88
458	33.49	19.88
458.5	33.49	19.9
459	33.48	19.91
459.5	33.48	19.93
460	33.46	19.96
460.5	33.46	19.96
461	33.46	19.96
461.5	33.49	19.98
462	33.51	20
462.5	33.51	19.97
463	33.52	19.93
463.5	33.55	19.92
464	33.55	19.91
464.5	33.57	19.91
465	33.58	19.91
465.5	33.58	19.91
466	33.59	19.91
466.5	33.61	19.92
467	33.61	19.92
467.5	33.61	19.93
468	33.62	19.97
468.5	33.63	19.98
469	33.63	19.98
469.5	33.64	20
470	33.64	20.02
470.5	33.67	20.03
471	33.64	20.03
471.5	33.64	20.05
472	33.65	20.05
472.5	33.65	20
473	33.68	20.01
473.5	33.69	19.98
474	33.7	19.96
474.5	33.7	19.95
475	33.69	19.93
475.5	33.69	19.93
476	33.7	19.93
476.5	33.71	19.95
477	33.73	19.97
477.5	33.73	20
478	33.74	20
478.5	33.75	20.01
479	33.76	20.03
479.5	33.77	20.05
480	33.78	20.05
480.5	33.78	20.06
481	33.8	20.06
481.5	33.82	20.06
482	33.83	20.05
482.5	33.83	20.01
483	33.84	20
483.5	33.86	19.97
484	33.86	19.95
484.5	33.86	19.95
485	33.86	19.93
485.5	33.86	19.92
486	33.86	19.92
486.5	33.87	19.93
487	33.87	19.93
487.5	33.87	19.95
488	33.88	19.96
488.5	33.89	19.98
489	33.9	20
489.5	33.92	20.01
490	33.93	20.02
490.5	33.93	20.05
491	33.93	20.05
491.5	33.94	20.05
492	33.94	20.03
492.5	33.94	20.02
493	33.95	19.98
493.5	33.94	19.96
494	33.96	19.92
494.5	33.95	19.91
495	33.97	19.92
495.5	33.97	19.91
496	33.99	19.91
496.5	34	19.91
497	34	19.92
497.5	34.01	19.92
498	34.02	19.95
498.5	34	19.95
499	34.01	19.98
499.5	34.02	20
500	34.02	20.01
500.5	34.03	20.02
501	34.06	20.03
501.5	34.05	20.01
502	34.05	20.01
502.5	34.05	20
503	34.05	19.96
503.5	34.05	19.93
504	34.06	19.92
504.5	34.06	19.91
505	34.07	19.92
505.5	34.08	19.9
506	34.07	19.88
506.5	34.08	19.9
507	34.07	19.9
507.5	34.07	19.91
508	34.07	19.92
508.5	34.07	19.92
509	34.08	19.95
509.5	34.07	19.95
510	34.07	19.95
510.5	34.07	19.96
511	34.08	19.97
511.5	34.08	19.97
512	34.08	19.95
512.5	34.07	19.93
513	34.08	19.93
513.5	34.09	19.92
514	34.09	19.88
514.5	34.12	19.87
515	34.12	19.86
515.5	34.12	19.85
516	34.13	19.85
516.5	34.14	19.85
517	34.13	19.85
517.5	34.16	19.87
518	34.16	19.9
518.5	34.16	19.9
519	34.16	19.92
519.5	34.15	19.92
520	34.16	19.93
520.5	34.18	19.95
521	34.19	19.95
521.5	34.2	19.96
522	34.2	19.93
522.5	34.21	19.93
523	34.22	19.91
523.5	34.22	19.91
524	34.24	19.9
524.5	34.22	19.86
525	34.22	19.85
525.5	34.22	19.83
526	34.24	19.83
526.5	34.25	19.83
527	34.25	19.82
527.5	34.26	19.85
528	34.27	19.85
528.5	34.28	19.86
529	34.3	19.87
529.5	34.3	19.88
530	34.31	19.9
530.5	34.33	19.92
531	34.32	19.91
531.5	34.31	19.9
532	34.31	19.87
532.5	34.31	19.85
533	34.32	19.83
533.5	34.32	19.8
534	34.34	19.8
534.5	34.34	19.78
535	34.35	19.78
535.5	34.37	19.78
536	34.38	19.78
536.5	34.39	19.78
537	34.4	19.8
537.5	34.4	19.81
538	34.4	19.82
538.5	34.41	19.85
539	34.41	19.85
539.5	34.43	19.85
540	34.43	19.87
540.5	34.43	19.88
541	34.44	19.87
541.5	34.43	19.85
542	34.41	19.85
542.5	34.41	19.82
543	34.41	19.8
543.5	34.41	19.77
544	34.43	19.75
544.5	34.44	19.73
545	34.45	19.73
545.5	34.46	19.73
546	34.46	19.72
546.5	34.46	19.75
547	34.47	19.75
547.5	34.49	19.76
548	34.5	19.78
548.5	34.5	19.78
549	34.5	19.8
549.5	34.56	19.86
550	34.57	19.88
550.5	34.57	19.87
551	34.57	19.88
551.5	34.58	19.9
552	34.58	19.87
552.5	34.58	19.85
553	34.57	19.83
553.5	34.59	19.81
554	34.6	19.81
554.5	34.6	19.78
555	34.6	19.78
555.5	34.63	19.78
556	34.64	19.78
556.5	34.64	19.78
557	34.65	19.78
557.5	34.6	19.76
558	34.63	19.77
558.5	34.63	19.78
559	34.62	19.8
559.5	34.63	19.81
560	34.64	19.85
560.5	34.64	19.83
561	34.65	19.85
561.5	34.65	19.85
562	34.66	19.82
562.5	34.66	19.8
563	34.66	19.78
563.5	34.66	19.78
564	34.68	19.77
564.5	34.68	19.75
565	34.66	19.73
565.5	34.68	19.76
566	34.69	19.75
566.5	34.68	19.76
567	34.7	19.77
567.5	34.71	19.78
568	34.7	19.78
568.5	34.7	19.78
569	34.71	19.82
569.5	34.71	19.83
570	34.71	19.83
570.5	34.7	19.85
571	34.7	19.86
571.5	34.69	19.86
572	34.7	19.86
572.5	34.71	19.85
573	34.71	19.82
573.5	34.73	19.81
574	34.73	19.78
574.5	34.73	19.78
575	34.76	19.78
575.5	34.78	19.78
576	34.79	19.78
576.5	34.81	19.81
577	34.81	19.81
577.5	34.81	19.81
578	34.82	19.82
578.5	34.82	19.86
579	34.81	19.85
579.5	34.81	19.87
580	34.82	19.88
580.5	34.83	19.9
581	34.84	19.92
581.5	34.87	19.93
582	34.88	19.93
582.5	34.88	19.93
583	34.88	19.91
583.5	34.88	19.87
584	34.88	19.85
584.5	34.88	19.82
585	34.9	19.83
585.5	34.9	19.83
586	34.91	19.83
586.5	34.92	19.85
587	34.94	19.86
587.5	34.94	19.86
588	34.92	19.86
588.5	34.94	19.87
589	34.94	19.91
589.5	34.95	19.93
590	34.94	19.95
590.5	34.95	19.97
591	34.94	19.98
591.5	34.94	19.98
592	34.94	19.96
592.5	34.94	19.95
593	34.94	19.93
593.5	34.95	19.91
594	34.96	19.9
594.5	34.97	19.91
595	34.96	19.87
595.5	34.96	19.87
596	34.97	19.86
596.5	34.97	19.87
597	35	19.87
597.5	34.97	19.86
598	34.98	19.88
598.5	35	19.91
599	35.01	19.92
599.5	35.01	19.93
600	35.02	19.96
600.5	35.02	19.97
601	35.01	19.96
601.5	35.01	19.97
602	35.02	19.97
602.5	35.02	19.95
603	35.02	19.93
603.5	35.02	19.92
604	35.04	19.91
604.5	35.04	19.91
605	35.04	19.87
605.5	35.03	19.86
606	35.04	19.85
606.5	35.06	19.85
607	35.06	19.85
607.5	35.07	19.87
608	35.06	19.88
608.5	35.06	19.9
609	35.06	19.92
609.5	35.06	19.93
610	35.04	19.96
610.5	35.04	20
611	35.06	19.98
611.5	35.06	20
612	35.08	20
612.5	35.08	19.98
613	35.08	19.96
613.5	35.08	19.93
614	35.09	19.92
614.5	35.09	19.92
615	35.09	19.91
615.5	35.09	19.88
616	35.09	19.9
616.5	35.1	19.9
617	35.1	19.9
617.5	35.1	19.91
618	35.1	19.92
618.5	35.1	19.95
619	35.1	19.96
619.5	35.1	19.97
620	35.11	20
620.5	35.13	20.01
621	35.11	20.01
621.5	35.11	20.01
622	35.1	20.01
622.5	35.1	20
623	35.1	19.97
623.5	35.13	19.95
624	35.14	19.93
624.5	35.15	19.93
625	35.15	19.93
625.5	35.16	19.92
626	35.15	19.91
626.5	35.16	19.92
627	35.17	19.92
627.5	35.17	19.92
628	35.19	19.97
628.5	35.19	19.98
629	35.2	20.01
629.5	35.22	20.05
630	35.21	20.05
630.5	35.22	20.06
631	35.22	20.06
631.5	35.23	20.06
632	35.26	20.07
632.5	35.27	20.03
633	35.27	20
633.5	35.26	19.98
634	35.29	20
634.5	35.29	19.97
635	35.29	19.96
635.5	35.29	19.95
636	35.3	19.96
636.5	35.3	19.96
637	35.3	19.96
637.5	35.28	19.92
638	35.28	19.95
638.5	35.28	19.97
639	35.29	20
639.5	35.29	20.01
640	35.3	20.03
640.5	35.3	20.05
641	35.29	20.05
641.5	35.29	20.03
642	35.3	20.01
642.5	35.29	20
643	35.3	19.98
643.5	35.3	19.96
644	35.32	19.93
644.5	35.3	19.92
645	35.3	19.9
645.5	35.32	19.9
646	35.33	19.88
646.5	35.33	19.9
647	35.33	19.91
647.5	35.34	19.91
648	35.34	19.92
648.5	35.33	19.93
649	35.33	19.95
649.5	35.33	19.96
650	35.33	20
650.5	35.34	20
651	35.33	20
651.5	35.33	20
652	35.33	19.98
652.5	35.34	19.96
653	35.34	19.93
653.5	35.34	19.91
654	35.35	19.9
654.5	35.35	19.86
655	35.36	19.85
655.5	35.36	19.85
656	35.36	19.85
656.5	35.36	19.85
657	35.35	19.85
657.5	35.35	19.85
658	35.35	19.87
658.5	35.34	19.87
659	35.34	19.9
659.5	35.34	19.92
660	35.34	19.92
660.5	35.33	19.93
661	35.33	19.93
661.5	35.3	19.91
662	35.32	19.91
662.5	35.32	19.9
663	35.33	19.87
663.5	35.33	19.85
664	35.33	19.85
664.5	35.34	19.82
665	35.34	19.8
665.5	35.33	19.8
666	35.34	19.78
666.5	35.33	19.78
667	35.33	19.78
667.5	35.33	19.78
668	35.34	19.81
668.5	35.33	19.82
669	35.34	19.83
669.5	35.38	19.92
670	35.39	19.91
670.5	35.39	19.92
671	35.4	19.91
671.5	35.41	19.91
672	35.45	19.93
672.5	35.45	19.91
673	35.48	19.88
673.5	35.48	19.86
674	35.49	19.86
674.5	35.49	19.83
675	35.51	19.83
675.5	35.52	19.82
676	35.52	19.82
676.5	35.52	19.82
677	35.53	19.82
677.5	35.55	19.85
678	35.55	19.86
678.5	35.54	19.87
679	35.53	19.86
679.5	35.54	19.87
680	35.55	19.91
680.5	35.54	19.92
681	35.53	19.93
681.5	35.53	19.93
682	35.53	19.95
682.5	35.52	19.93
683	35.53	19.91
683.5	35.53	19.9
684	35.53	19.87
684.5	35.54	19.87
685	35.57	19.88
685.5	35.54	19.86
686	35.55	19.86
686.5	35.57	19.86
687	35.57	19.87
687.5	35.58	19.88
688	35.59	19.9
688.5	35.58	19.91
689	35.6	19.92
689.5	35.61	19.95
690	35.61	19.95
690.5	35.61	19.96
691	35.63	19.97
691.5	35.61	19.96
692	35.63	19.96
692.5	35.63	19.95
693	35.63	19.92
693.5	35.63	19.9
694	35.61	19.86
694.5	35.61	19.85
695	35.63	19.86
695.5	35.63	19.86
696	35.63	19.85
696.5	35.64	19.85
697	35.63	19.85
697.5	35.65	19.86
698	35.65	19.87
698.5	35.65	19.88
699	35.65	19.9
699.5	35.65	19.9
700	35.64	19.92
700.5	35.64	19.93
701	35.64	19.93
701.5	35.63	19.92
702	35.63	19.93
702.5	35.63	19.92
703	35.63	19.9
703.5	35.64	19.88
704	35.65	19.86
704.5	35.65	19.85
705	35.65	19.82
705.5	35.64	19.82
706	35.66	19.83
706.5	35.66	19.82
707	35.67	19.83
707.5	35.67	19.83
708	35.65	19.82
708.5	35.67	19.83
709	35.66	19.83
709.5	35.65	19.85
710	35.64	19.87
710.5	35.61	19.87
711	35.61	19.9
711.5	35.6	19.88
712	35.6	19.87
712.5	35.6	19.86
713	35.61	19.85
713.5	35.61	19.83
714	35.61	19.8
714.5	35.6	19.78
715	35.59	19.78
715.5	35.6	19.78
716	35.61	19.78
716.5	35.6	19.77
717	35.59	19.78
717.5	35.59	19.78
718	35.59	19.8
718.5	35.59	19.81
719	35.6	19.82
719.5	35.6	19.83
720	35.61	19.85
720.5	35.61	19.86
721	35.63	19.87
721.5	35.65	19.88
722	35.64	19.87
722.5	35.65	19.85
723	35.66	19.85
723.5	35.65	19.82
724	35.65	19.8
724.5	35.65	19.78
725	35.66	19.78
725.5	35.68	19.81
726	35.7	19.81
726.5	35.7	19.81
727	35.71	19.81
727.5	35.74	19.83
728	35.76	19.86
728.5	35.77	19.87
729	35.76	19.87
729.5	35.76	19.88
730	35.77	19.91
730.5	35.78	19.92
731	35.79	19.93
731.5	35.79	19.92
732	35.82	19.93
732.5	35.83	19.93
733	35.82	19.9
733.5	35.82	19.86
734	35.83	19.86
734.5	35.84	19.85
735	35.84	19.82
735.5	35.84	19.83
736	35.85	19.82
736.5	35.85	19.83
737	35.86	19.85
737.5	35.86	19.86
738	35.85	19.85
738.5	35.84	19.86
739	35.84	19.86
739.5	35.84	19.88
740	35.83	19.9
740.5	35.84	19.91
741	35.85	19.92
741.5	35.84	19.91
742	35.84	19.91
742.5	35.84	19.91
743	35.83	19.9
743.5	35.82	19.85
744	35.83	19.85
744.5	35.83	19.85
745	35.82	19.81
745.5	35.82	19.8
746	35.82	19.8
746.5	35.8	19.81
747	35.79	19.82
747.5	35.78	19.83
748	35.79	19.85
748.5	35.79	19.87
749	35.8	19.88
749.5	35.78	19.91
750	35.77	19.92
750.5	35.77	19.92
751	35.77	19.93
751.5	35.77	19.95
752	35.79	19.95
752.5	35.79	19.92
753	35.8	19.92
753.5	35.8	19.9
754	35.82	19.87
754.5	35.82	19.86
755	35.8	19.83
755.5	35.8	19.83
756	35.82	19.85
756.5	35.84	19.83
757	35.84	19.85
757.5	35.82	19.81
758	35.82	19.83
758.5	35.83	19.85
759	35.84	19.85
759.5	35.85	19.87
760	35.86	19.87
760.5	35.87	19.88
761	35.89	19.91
761.5	35.89	19.91
762	35.89	19.9
762.5	35.89	19.88
763	35.89	19.85
763.5	35.89	19.82
764	35.91	19.82
764.5	35.91	19.82
765	35.92	19.8
765.5	35.96	19.85
766	35.96	19.85
766.5	35.96	19.85
767	35.96	19.85
767.5	35.96	19.85
768	35.97	19.88
768.5	35.97	19.9
769	35.98	19.93
769.5	35.99	19.93
770	35.98	19.95
770.5	35.99	19.97
771	35.99	19.97
771.5	35.98	19.97
772	35.97	19.96
772.5	35.97	19.96
773	35.98	19.93
773.5	35.97	19.91
774	35.97	19.9
774.5	35.97	19.88
775	35.96	19.87
775.5	35.96	19.86
776	35.97	19.86
776.5	35.97	19.86
777	35.97	19.86
777.5	35.98	19.87
778	35.97	19.87
778.5	35.98	19.88
779	35.99	19.91
779.5	35.98	19.92
780	36.01	19.93
780.5	36.02	19.93
781	36.02	19.96
781.5	36.01	19.93
782	36.01	19.93
782.5	35.98	19.92
783	35.98	19.92
783.5	35.98	19.91
784	35.98	19.88
784.5	35.98	19.86
785	35.97	19.85
785.5	35.97	19.85
786	35.98	19.85
786.5	35.98	19.85
787	35.99	19.85
787.5	35.99	19.86
788	35.98	19.87
788.5	36.01	19.9
789	36.01	19.9
789.5	35.99	19.91
790	35.99	19.92
790.5	36.01	19.92
791	35.98	19.91
791.5	35.98	19.91
792	35.99	19.91
792.5	35.99	19.91
793	36.03	19.9
793.5	36.03	19.86
794	36.03	19.83
794.5	36.04	19.82
795	36.05	19.82
795.5	36.06	19.81
796	36.06	19.81
796.5	36.06	19.81
797	36.09	19.82
797.5	36.11	19.86
798	36.11	19.87
798.5	36.11	19.88
799	36.11	19.91
799.5	36.1	19.92
800	36.1	19.93
800.5	36.11	19.96
801	36.11	19.97
801.5	36.12	19.97
802	36.12	19.96
802.5	36.12	19.95
803	36.12	19.93
803.5	36.14	19.9
804	36.15	19.88
804.5	36.15	19.88
805	36.15	19.87
805.5	36.15	19.86
806	36.14	19.87
806.5	36.14	19.87
807	36.11	19.87
807.5	36.1	19.87
808	36.1	19.88
808.5	36.1	19.91
809	36.09	19.91
809.5	36.09	19.92
810	36.09	19.93
810.5	36.1	19.95
811	36.1	19.95
811.5	36.11	19.96
812	36.14	19.96
812.5	36.14	19.95
813	36.14	19.92
813.5	36.12	19.9
814	36.12	19.87
814.5	36.14	19.86
815	36.14	19.85
815.5	36.14	19.85
816	36.14	19.83
816.5	36.14	19.85
817	36.12	19.85
817.5	36.12	19.86
818	36.14	19.87
818.5	36.15	19.9
819	36.15	19.92
819.5	36.16	19.93
820	36.16	19.95
820.5	36.16	19.95
821	36.16	19.97
821.5	36.16	19.95
822	36.17	19.93
822.5	36.17	19.93
823	36.2	19.92
823.5	36.21	19.9
824	36.2	19.87
824.5	36.2	19.86
825	36.21	19.83
825.5	36.21	19.83
826	36.21	19.82
826.5	36.22	19.82
827	36.22	19.82
827.5	36.22	19.85
828	36.2	19.86
828.5	36.21	19.86
829	36.21	19.87
829.5	36.24	19.93
830	36.24	19.95
830.5	36.25	19.96
831	36.25	19.96
831.5	36.25	19.96
832	36.27	19.96
832.5	36.27	19.93
833	36.27	19.92
833.5	36.29	19.91
834	36.29	19.87
834.5	36.29	19.86
835	36.3	19.86
835.5	36.3	19.86
836	36.3	19.86
836.5	36.3	19.86
837	36.3	19.86
837.5	36.3	19.85
838	36.28	19.85
838.5	36.29	19.86
839	36.3	19.9
839.5	36.29	19.9
840	36.3	19.91
840.5	36.3	19.93
841	36.29	19.93
841.5	36.3	19.95
842	36.3	19.93
842.5	36.3	19.92
843	36.31	19.91
843.5	36.31	19.88
844	36.33	19.86
844.5	36.33	19.85
845	36.33	19.83
845.5	36.3	19.8
846	36.3	19.78
846.5	36.3	19.8
847	36.28	19.78
847.5	36.29	19.78
848	36.27	19.8
848.5	36.25	19.81
849	36.25	19.83
849.5	36.23	19.85
850	36.24	19.87
850.5	36.23	19.88
851	36.23	19.9
851.5	36.24	19.9
852	36.23	19.88
852.5	36.23	19.88
853	36.24	19.88
853.5	36.25	19.86
854	36.25	19.83
854.5	36.28	19.83
855	36.28	19.8
855.5	36.29	19.78
856	36.28	19.78
856.5	36.29	19.78
857	36.29	19.78
857.5	36.29	19.8
858	36.29	19.8
858.5	36.3	19.81
859	36.29	19.85
859.5	36.29	19.85
860	36.3	19.9
860.5	36.31	19.9
861	36.31	19.91
861.5	36.29	19.88
862	36.29	19.87
862.5	36.29	19.86
863	36.29	19.83
863.5	36.29	19.82
864	36.28	19.78
864.5	36.27	19.78
865	36.24	19.78
865.5	36.24	19.77
866	36.24	19.77
866.5	36.24	19.77
867	36.24	19.8
867.5	36.24	19.8
868	36.21	19.78
868.5	36.21	19.78
869	36.21	19.81
869.5	36.24	19.86
870	36.23	19.87
870.5	36.23	19.87
871	36.24	19.9
871.5	36.24	19.9
872	36.24	19.88
872.5	36.27	19.88
873	36.29	19.86
873.5	36.3	19.86
874	36.31	19.83
874.5	36.33	19.81
875	36.34	19.8
875.5	36.34	19.78
876	36.35	19.78
876.5	36.37	19.78
877	36.36	19.8
877.5	36.4	19.83
878	36.4	19.85
878.5	36.4	19.86
879	36.4	19.87
879.5	36.4	19.9
880	36.4	19.9
880.5	36.4	19.92
881	36.39	19.93
881.5	36.4	19.93
882	36.4	19.93
882.5	36.39	19.93
883	36.39	19.91
883.5	36.37	19.88
884	36.39	19.87
884.5	36.39	19.86
885	36.39	19.86
885.5	36.39	19.85
886	36.4	19.86
886.5	36.4	19.85
887	36.42	19.86
887.5	36.4	19.86
888	36.4	19.86
888.5	36.39	19.86
889	36.4	19.87
889.5	36.4	19.91
890	36.39	19.92
890.5	36.39	19.93
891	36.39	19.93
891.5	36.4	19.93
892	36.4	19.93
892.5	36.41	19.92
893	36.43	19.92
893.5	36.43	19.91
894	36.43	19.87
894.5	36.42	19.87
895	36.42	19.86
895.5	36.43	19.86
896	36.43	19.85
896.5	36.44	19.86
897	36.44	19.86
897.5	36.44	19.86
898	36.46	19.87
898.5	36.47	19.88
899	36.48	19.92
899.5	36.49	19.93
900	36.49	19.96
900.5	36.5	19.96
901	36.5	19.98
901.5	36.49	19.95
902	36.49	19.95
902.5	36.49	19.93
903	36.5	19.92
903.5	36.5	19.9
904	36.52	19.87
904.5	36.5	19.86
905	36.52	19.86
905.5	36.52	19.86
906	36.52	19.86
906.5	36.52	19.86
907	36.5	19.86
907.5	36.52	19.87
908	36.52	19.88
908.5	36.53	19.92
909	36.52	19.92
909.5	36.53	19.93
910	36.52	19.93
910.5	36.53	19.96
911	36.53	19.98
911.5	36.54	19.98
912	36.54	19.98
912.5	36.54	19.96
913	36.53	19.93
913.5	36.53	19.92
914	36.52	19.9
914.5	36.52	19.88
915	36.5	19.87
915.5	36.49	19.85
916	36.49	19.85
916.5	36.48	19.85
917	36.46	19.85
917.5	36.46	19.86
918	36.46	19.87
918.5	36.44	19.9
919	36.46	19.91
919.5	36.44	19.92
920	36.47	19.93
920.5	36.47	19.95
921	36.47	19.95
921.5	36.47	19.96
922	36.46	19.95
922.5	36.46	19.92
923	36.48	19.93
923.5	36.48	19.9
924	36.47	19.87
924.5	36.48	19.85
925	36.48	19.85
925.5	36.48	19.85
926	36.5	19.86
926.5	36.5	19.86
927	36.49	19.85
927.5	36.49	19.86
928	36.49	19.88
928.5	36.49	19.9
929	36.48	19.92
929.5	36.49	19.95
930	36.52	19.97
930.5	36.5	19.98
931	36.52	19.98
931.5	36.52	19.98
932	36.53	20
932.5	36.52	19.97
933	36.52	19.95
933.5	36.52	19.93
934	36.49	19.9
934.5	36.49	19.86
935	36.49	19.86
935.5	36.49	19.86
936	36.5	19.87
936.5	36.53	19.87
937	36.54	19.88
937.5	36.53	19.9
938	36.55	19.91
938.5	36.55	19.93
939	36.56	19.93
939.5	36.58	19.97
940	36.58	19.97
940.5	36.58	19.98
941	36.58	19.98
941.5	36.58	19.97
942	36.59	19.98
942.5	36.59	19.98
943	36.58	19.96
943.5	36.58	19.96
944	36.58	19.95
944.5	36.58	19.92
945	36.58	19.91
945.5	36.59	19.91
946	36.59	19.9
946.5	36.6	19.9
947	36.61	19.91
947.5	36.61	19.91
948	36.61	19.93
948.5	36.62	19.93
949	36.63	19.95
949.5	36.65	19.98
950	36.65	20
950.5	36.65	20.01
951	36.65	20.01
951.5	36.65	20
952	36.65	20.01
952.5	36.65	20
953	36.65	19.96
953.5	36.65	19.93
954	36.65	19.91
954.5	36.65	19.9
955	36.65	19.87
955.5	36.65	19.87
956	36.65	19.86
956.5	36.65	19.86
957	36.65	19.86
957.5	36.66	19.88
958	36.67	19.9
958.5	36.67	19.91
959	36.67	19.93
959.5	36.69	19.95
960	36.69	19.97
960.5	36.71	19.98
961	36.71	20
961.5	36.71	20
962	36.69	19.97
962.5	36.67	19.95
963	36.69	19.92
963.5	36.68	19.9
964	36.71	19.88
964.5	36.71	19.86
965	36.71	19.86
965.5	36.69	19.82
966	36.68	19.83
966.5	36.69	19.83
967	36.68	19.85
967.5	36.67	19.86
968	36.67	19.85
968.5	36.66	19.86
969	36.67	19.9
969.5	36.66	19.91
970	36.67	19.93
970.5	36.67	19.93
971	36.67	19.93
971.5	36.67	19.93
972	36.67	19.95
972.5	36.68	19.95
973	36.68	19.91
973.5	36.66	19.86
974	36.67	19.86
974.5	36.67	19.85
975	36.67	19.82
975.5	36.66	19.81
976	36.67	19.82
976.5	36.68	19.82
977	36.67	19.82
977.5	36.68	19.85
978	36.68	19.85
978.5	36.69	19.86
979	36.68	19.86
979.5	36.68	19.87
980	36.69	19.91
980.5	36.69	19.91
981	36.71	19.93
981.5	36.68	19.92
982	36.67	19.91
982.5	36.66	19.91
983	36.66	19.9
983.5	36.66	19.87
984	36.65	19.86
984.5	36.65	19.86
985	36.63	19.85
985.5	36.62	19.81
986	36.61	19.8
986.5	36.62	19.8
987	36.63	19.8
987.5	36.63	19.81
988	36.65	19.82
988.5	36.65	19.85
989	36.65	19.86
989.5	36.67	19.88
990	36.69	19.91
990.5	36.69	19.92
991	36.69	19.92
991.5	36.71	19.91
992	36.69	19.91
992.5	36.71	19.9
993	36.69	19.86
993.5	36.69	19.85
994	36.69	19.82
994.5	36.69	19.8
995	36.69	19.8
995.5	36.71	19.8
996	36.71	19.78
996.5	36.71	19.8
997	36.71	19.8
997.5	36.69	19.78
998	36.69	19.8
998.5	36.69	19.81
999	36.68	19.81
[truncated: 3,902 more rows]

## Sheet: Supplementary Fig. 2
Time (s)	Device Temperature (°C)	Ambient Temperature (°C)
0.5	24.03	19.92
1	24.04	19.93
1.5	24.07	19.92
2	24.08	19.92
2.5	24.12	19.92
3	24.13	19.9
3.5	28.07	19.9
4	28.1	19.9
4.5	28.58	19.9
5	28.6	19.92
5.5	28.6	19.92
6	28.61	19.93
6.5	28.62	19.93
7	28.63	19.95
7.5	28.64	19.93
8	28.66	19.93
8.5	28.69	19.92
9	28.7	19.9
9.5	28.86	19.9
10	28.88	19.91
10.5	28.89	19.92
11	28.9	19.92
11.5	28.92	19.92
12	28.94	19.92
12.5	29.14	19.9
13	29.18	19.91
13.5	29.19	19.9
14	31.78	19.9
14.5	31.79	19.91
15	31.98	19.9
15.5	32	19.91
16	32	19.92
16.5	32	19.92
17	32.02	19.92
17.5	32.02	19.92
18	32.03	19.92
18.5	32.02	19.91
19	32.03	19.9
19.5	32.12	19.9
20	32.13	19.91
20.5	32.28	19.9
21	32.3	19.9
21.5	33.48	19.91
22	33.48	19.92
22.5	33.48	19.92
23	33.48	19.92
23.5	33.48	19.92
24	33.5	19.92
24.5	33.5	19.9
25	33.67	19.9
25.5	33.67	19.9
26	33.7	19.9
26.5	33.7	19.9
27	33.82	19.91
27.5	34	19.91
28	34.01	19.92
28.5	34.01	19.95
29	34.01	19.92
29.5	34.01	19.92
30	34.01	19.91
30.5	34.02	19.9
31	34.11	19.9
31.5	34.09	19.9
32	34.12	19.91
32.5	34.12	19.91
33	34.12	19.91
33.5	34.13	19.9
34	34.18	19.9
34.5	34.27	19.9
35	34.28	19.91
35.5	34.28	19.93
36	34.3	19.95
36.5	34.3	19.95
37	34.3	19.95
37.5	34.31	19.93
38	34.31	19.92
38.5	34.31	19.9
39	34.34	19.91
39.5	34.34	19.91
40	34.35	19.91
40.5	34.37	19.91
41	34.38	19.91
41.5	34.38	19.91
42	34.38	19.9
42.5	34.38	19.91
43	34.39	19.91
43.5	34.38	19.9
44	34.56	19.9
44.5	34.56	19.92
45	34.56	19.92
45.5	34.56	19.92
46	34.57	19.92
46.5	34.57	19.9
47	34.59	19.9
47.5	34.6	19.92
48	34.6	19.9
48.5	34.66	19.9
49	34.68	19.93
49.5	34.69	19.95
50	34.68	19.93
50.5	34.71	19.95
51	34.71	19.95
51.5	34.71	19.95
52	34.71	19.92
52.5	34.7	19.9
53	35.07	19.9
53.5	35.08	19.9
54	35.09	19.9
54.5	35.09	19.91
55	35.09	19.91
55.5	35.09	19.9
56	35.17	19.9
56.5	35.17	19.91
57	35.16	19.9
57.5	35.19	19.91
58	35.19	19.9
58.5	35.19	19.9
59	35.22	19.9
59.5	35.22	19.91
60	35.22	19.92
60.5	35.23	19.93
61	35.25	19.93
61.5	35.26	19.93
62	35.28	19.95
62.5	35.28	19.95
63	35.28	19.92
63.5	35.28	19.91
64	35.28	19.9
64.5	35.29	19.91
65	35.3	19.92
65.5	35.32	19.92
66	35.32	19.93
66.5	35.34	19.96
67	35.35	19.97
67.5	35.35	19.93
68	35.35	19.92
68.5	35.36	19.91
69	35.38	19.9
69.5	35.36	19.9
70	35.36	19.91
70.5	35.36	19.91
71	35.38	19.92
71.5	35.36	19.92
72	35.36	19.92
72.5	35.39	19.93
73	35.4	19.93
73.5	35.42	19.93
74	35.42	19.93
74.5	35.42	19.9
75	35.44	19.91
75.5	35.44	19.92
76	35.44	19.92
76.5	35.44	19.92
77	35.44	19.91
77.5	35.45	19.91
78	35.45	19.91
78.5	35.46	19.9
79	35.46	19.9
79.5	35.46	19.9
80	35.59	19.9
80.5	35.6	19.9
81	35.6	19.91
81.5	35.6	19.91
82	35.76	19.9
82.5	35.74	19.9
83	35.76	19.9
83.5	35.74	19.9
84	35.73	19.9
84.5	35.76	19.9
85	35.77	19.9
85.5	35.77	19.9
86	35.84	19.9
86.5	35.89	19.9
87	35.87	19.9
87.5	35.9	19.91
88	35.9	19.92
88.5	35.91	19.92
89	35.91	19.9
89.5	35.91	19.92
90	35.91	19.93
90.5	35.93	19.93
91	35.93	19.95
91.5	35.95	19.93
92	35.93	19.91
92.5	35.98	19.9
93	35.99	19.91
93.5	35.99	19.92
94	35.98	19.95
94.5	35.99	19.96
95	35.98	19.96
95.5	35.98	19.95
96	35.98	19.95
96.5	35.97	19.9
97	36.04	19.9
97.5	36.05	19.95
98	36.05	19.93
98.5	36.05	19.92
99	36.05	19.92
99.5	36.05	19.91
100	36.11	19.9
100.5	36.1	19.9
101	36.1	19.9
101.5	36.11	19.92
102	36.11	19.92
102.5	36.12	19.92
103	36.12	19.92
103.5	36.12	19.9
104	36.17	19.91
104.5	36.17	19.92
105	36.16	19.91
105.5	36.17	19.92
106	36.17	19.91
106.5	36.17	19.9
107	36.18	19.92
107.5	36.18	19.92
108	36.21	19.92
108.5	36.22	19.92
109	36.22	19.92
109.5	36.29	19.91
110	36.29	19.91
110.5	36.28	19.92
111	36.29	19.95
111.5	36.29	19.93
112	36.29	19.92
112.5	36.29	19.92
113	36.29	19.9
113.5	36.29	19.9
114	36.29	19.91
114.5	36.29	19.92
115	36.31	19.95
115.5	36.34	19.96
116	36.33	19.95
116.5	36.33	19.93
117	36.31	19.91
117.5	36.27	19.91
118	36.27	19.91
118.5	36.27	19.92
119	36.28	19.93
119.5	36.29	19.92
120	36.29	19.91
120.5	36.3	19.91
121	36.39	19.9
121.5	36.39	19.91
122	36.37	19.91
122.5	36.39	19.91
123	36.37	19.92
123.5	36.37	19.91
124	36.37	19.9
124.5	36.39	19.9
125	36.39	19.91
125.5	36.43	19.91
126	36.42	19.91
126.5	36.44	19.91
127	36.42	19.91
127.5	36.42	19.9
128	36.42	19.9
128.5	36.42	19.9
129	36.42	19.91
129.5	36.42	19.91
130	36.46	19.91
130.5	36.46	19.91
131	36.47	19.91
131.5	36.47	19.91
132	36.48	19.91
132.5	36.52	19.9
133	36.52	19.9
133.5	36.53	19.9
134	36.54	19.91
134.5	36.55	19.93
135	36.56	19.95
135.5	36.56	19.96
136	36.55	19.93
136.5	36.55	19.92
137	36.56	19.92
137.5	36.56	19.92
138	36.58	19.9
138.5	36.62	19.91
139	36.63	19.93
139.5	36.65	19.96
140	36.65	19.96
140.5	36.65	19.96
141	36.65	19.98
141.5	36.66	19.98
142	36.66	19.97
142.5	36.66	19.93
143	36.66	19.92
143.5	36.67	19.92
144	36.66	19.92
144.5	36.65	19.93
145	36.65	19.95
145.5	36.62	19.95
146	36.62	19.95
146.5	36.61	19.93
147	36.6	19.92
147.5	36.61	19.9
148	36.65	19.9
148.5	36.65	19.91
149	36.63	19.93
149.5	36.63	19.95
150	36.62	19.95
150.5	36.63	19.97
151	36.62	19.97
151.5	36.62	19.96
152	36.62	19.95
152.5	36.65	19.96
153	36.63	19.93
153.5	36.63	19.9
154	36.65	19.9
154.5	36.66	19.9
155	36.67	19.91
155.5	36.67	19.92
156	36.67	19.93
156.5	36.67	19.95
157	36.66	19.92
157.5	36.66	19.91
158	36.66	19.9
158.5	36.67	19.91
159	36.67	19.91
159.5	36.68	19.91
160	36.68	19.93
160.5	36.69	19.93
161	36.71	19.92
161.5	36.71	19.92
162	36.73	19.9
162.5	36.78	19.9
163	36.78	19.92
163.5	36.78	19.93
164	36.78	19.95
164.5	36.78	19.97
165	36.78	19.97
165.5	36.79	19.98
166	36.8	19.98
166.5	36.81	19.96
167	36.81	19.97
167.5	36.81	19.93
168	36.82	19.91
168.5	36.82	19.9
169	36.82	19.9
169.5	36.84	19.92
170	36.84	19.93
170.5	36.82	19.93
171	36.84	19.95
171.5	36.82	19.97
172	36.82	19.97
172.5	36.81	19.97
173	36.81	19.97
173.5	36.84	19.98
174	36.84	19.97
174.5	36.84	19.95
175	36.81	19.92
175.5	36.84	19.9
176	36.84	19.91
176.5	36.85	19.93
177	36.86	19.93
177.5	36.87	19.95
178	36.87	19.96
178.5	36.86	19.95
179	36.87	19.93
179.5	36.87	19.93
180	36.86	19.9
180.5	36.88	19.9
181	36.9	19.91
181.5	36.9	19.93
182	36.91	19.95
182.5	36.92	19.95
183	36.9	19.96
183.5	36.91	19.97
184	36.9	19.97
184.5	36.88	19.97
185	36.88	19.95
185.5	36.87	19.95
186	36.88	19.93
186.5	36.9	19.91
187	36.86	19.9
187.5	36.87	19.92
188	36.88	19.96
188.5	36.87	19.95
189	36.86	19.96
189.5	36.87	19.97
190	36.87	19.97
190.5	36.87	19.97
191	36.9	19.98
191.5	36.9	19.97
192	36.91	19.96
192.5	36.92	19.93
193	36.92	19.92
193.5	36.93	19.91
194	36.87	19.9
194.5	36.87	19.91
195	36.86	19.9
195.5	36.86	19.92
196	36.85	19.95
196.5	36.86	19.96
197	36.87	19.97
197.5	36.88	19.97
198	36.88	19.96
198.5	36.88	19.96
199	36.9	19.93
199.5	36.88	19.91
200	36.96	19.9
200.5	36.97	19.92
201	36.97	19.93
201.5	36.96	19.96
202	36.94	19.96
202.5	36.94	19.95
203	36.96	19.96
203.5	36.96	19.93
204	36.97	19.92
204.5	36.97	19.9
205	36.98	19.9
205.5	36.98	19.9
206	36.99	19.91
206.5	37	19.93
207	36.99	19.95
207.5	37	19.96
208	36.99	19.97
208.5	36.98	19.97
209	36.97	19.96
209.5	36.97	19.95
210	36.97	19.93
210.5	36.98	19.91
211	36.99	19.9
211.5	37.04	19.9
212	37.04	19.91
212.5	37.04	19.91
213	37.04	19.92
213.5	37.04	19.92
214	37.03	19.95
214.5	37.03	19.96
215	37.04	19.97
215.5	37.03	19.98
216	37.03	19.97
216.5	37.01	19.96
217	37.03	19.96
217.5	37.01	19.92
218	37.01	19.92
218.5	37.03	19.91
219	37.03	19.9
219.5	37.01	19.9
220	37	19.9
220.5	36.99	19.92
221	36.99	19.92
221.5	36.98	19.93
222	36.99	19.96
222.5	36.99	19.93
223	37	19.95
223.5	37	19.91
224	36.96	19.92
224.5	36.94	19.92
225	36.93	19.93
225.5	36.96	19.95
226	36.94	19.93
226.5	36.96	19.93
227	36.96	19.92
227.5	36.96	19.9
228	36.99	19.91
228.5	37	19.93
229	37	19.95
229.5	36.99	19.95
230	36.99	19.93
230.5	36.99	19.95
231	36.99	19.93
231.5	36.99	19.91
232	36.99	19.9
232.5	36.97	19.9
233	36.98	19.93
233.5	36.96	19.93
234	36.97	19.95
234.5	36.97	19.96
235	36.98	19.96
235.5	36.98	19.93
236	36.99	19.92
236.5	37	19.9
237	37.05	19.9
237.5	37.06	19.93
238	37.07	19.96
238.5	37.07	19.96
239	37.07	19.96
239.5	37.07	19.96
240	37.09	19.96
240.5	37.1	19.96
241	37.11	19.95
241.5	37.11	19.91
242	37.13	19.9
242.5	37.14	19.93
243	37.14	19.93
243.5	37.13	19.93
244	37.13	19.92
244.5	37.13	19.93
245	37.13	19.92
245.5	37.14	19.9
246	37.13	19.9
246.5	37.12	19.91
247	37.12	19.92
247.5	37.12	19.92
248	37.12	19.92
248.5	37.12	19.92
249	37.13	19.91
249.5	37.1	19.9
250	37.12	19.9
250.5	37.12	19.91
251	37.12	19.91
251.5	37.13	19.91
252	37.12	19.91
252.5	37.12	19.92
253	37.11	19.91
253.5	37.13	19.9
254	37.16	19.92
254.5	37.16	19.91
255	37.18	19.92
255.5	37.18	19.9
256	37.17	19.9
256.5	37.16	19.91
257	37.16	19.92
257.5	37.16	19.93
258	37.13	19.91
258.5	37.13	19.9
259	37.13	19.9
259.5	37.13	19.9
260	37.14	19.91
260.5	37.17	19.91
261	37.16	19.93
261.5	37.16	19.95
262	37.16	19.95
262.5	37.16	19.96
263	37.16	19.95
263.5	37.16	19.92
264	37.16	19.91
264.5	37.23	19.9
265	37.23	19.91
265.5	37.23	19.93
266	37.23	19.96
266.5	37.24	19.96
267	37.24	19.96
267.5	37.24	19.96
268	37.22	19.96
268.5	37.23	19.96
269	37.22	19.96
269.5	37.22	19.95
270	37.19	19.9
270.5	37.2	19.9
271	37.17	19.9
271.5	37.18	19.91
272	37.17	19.91
272.5	37.17	19.92
273	37.17	19.95
273.5	37.18	19.97
274	37.18	19.97
274.5	37.19	19.97
275	37.17	19.96
275.5	37.17	19.93
276	37.18	19.93
276.5	37.19	19.91
277	37.19	19.9
277.5	37.23	19.9
278	37.24	19.92
278.5	37.24	19.96
279	37.24	19.97
279.5	37.24	19.97
280	37.24	19.97
280.5	37.25	19.98
281	37.26	19.97
281.5	37.26	19.95
282	37.28	19.93
282.5	37.28	19.92
283	37.26	19.91
283.5	37.25	19.9
284	37.25	19.91
284.5	37.24	19.92
285	37.25	19.93
285.5	37.25	19.95
286	37.26	19.98
286.5	37.26	19.98
287	37.29	19.98
287.5	37.3	19.98
288	37.3	19.96
288.5	37.3	19.92
289	37.3	19.9
289.5	37.31	19.9
290	37.31	19.9
290.5	37.31	19.9
291	37.31	19.9
291.5	37.32	19.91
292	37.32	19.91
292.5	37.32	19.92
293	37.33	19.95
293.5	37.35	19.96
294	37.32	19.97
294.5	37.33	19.96
295	37.32	19.93
295.5	37.33	19.92
296	37.32	19.9
296.5	37.33	19.9
297	37.33	19.91
297.5	37.33	19.91
298	37.35	19.92
298.5	37.36	19.93
299	37.37	19.93
299.5	37.38	19.95
300	37.37	19.96
300.5	37.36	19.97
301	37.32	19.96
301.5	37.32	19.96
302	37.32	19.95
302.5	37.32	19.93
303	37.32	19.92
303.5	37.32	19.9
304	37.29	19.92
304.5	37.29	19.92
305	37.3	19.95
305.5	37.3	19.95
306	37.29	19.95
306.5	37.29	19.95
307	37.3	19.95
307.5	37.3	19.93
308	37.3	19.92
308.5	37.26	19.9
309	37.25	19.9
309.5	37.25	19.91
310	37.26	19.92
310.5	37.28	19.96
311	37.28	19.96
311.5	37.28	19.95
312	37.28	19.93
312.5	37.28	19.92
313	37.28	19.9
313.5	37.29	19.9
314	37.29	19.92
314.5	37.29	19.95
315	37.29	19.96
315.5	37.29	19.97
316	37.29	19.97
316.5	37.29	19.97
317	37.3	19.97
317.5	37.3	19.95
318	37.29	19.92
318.5	37.3	19.91
319	37.3	19.9
319.5	37.3	19.91
320	37.29	19.92
320.5	37.28	19.95
321	37.28	19.96
321.5	37.28	19.97
322	37.28	19.97
322.5	37.28	19.97
323	37.28	19.96
323.5	37.28	19.96
324	37.29	19.93
324.5	37.3	19.91
325	37.33	19.9
325.5	37.35	19.92
326	37.37	19.97
326.5	37.37	19.98
327	37.36	19.98
327.5	37.38	19.98
328	37.37	19.93
328.5	37.37	19.92
329	37.37	19.92
329.5	37.38	19.9
330	37.38	19.9
330.5	37.38	19.9
331	37.38	19.91
331.5	37.38	19.91
332	37.37	19.92
332.5	37.37	19.93
333	37.36	19.93
333.5	37.35	19.96
334	37.36	19.97
334.5	37.35	19.98
335	37.38	19.97
335.5	37.37	19.96
336	37.38	19.95
336.5	37.37	19.93
337	37.36	19.91
337.5	37.36	19.91
338	37.36	19.9
338.5	37.36	19.91
339	37.36	19.91
339.5	37.37	19.92
340	37.37	19.93
340.5	37.38	19.93
341	37.38	19.96
341.5	37.41	19.98
342	37.44	19.98
342.5	37.42	19.95
343	37.42	19.9
343.5	37.39	19.91
344	37.39	19.92
344.5	37.39	19.95
345	37.39	19.93
345.5	37.39	19.95
346	37.39	19.96
346.5	37.38	19.95
347	37.38	19.95
347.5	37.38	19.93
348	37.33	19.9
348.5	37.33	19.92
349	37.35	19.93
349.5	37.33	19.95
350	37.35	19.93
350.5	37.33	19.93
351	37.33	19.9
351.5	37.31	19.91
352	37.32	19.91
352.5	37.32	19.93
353	37.31	19.96
353.5	37.32	19.95
354	37.32	19.95
354.5	37.32	19.95
355	37.31	19.95
355.5	37.31	19.91
356	37.32	19.9
356.5	37.35	19.92
357	37.33	19.95
357.5	37.35	19.96
358	37.33	19.95
358.5	37.36	19.95
359	37.36	19.93
359.5	37.36	19.92
360	37.41	19.96
360.5	37.41	19.92
361	37.41	19.9
361.5	37.43	19.91
362	37.43	19.91
362.5	37.43	19.92
363	37.44	19.95
363.5	37.45	19.95
364	37.45	19.97
364.5	37.43	19.95
365	37.43	19.96
365.5	37.44	19.95
366	37.44	19.95
366.5	37.43	19.91
367	37.44	19.91
367.5	37.43	19.9
368	37.43	19.92
368.5	37.43	19.92
369	37.43	19.93
369.5	37.43	19.95
370	37.43	19.95
370.5	37.43	19.93
371	37.44	19.92
371.5	37.44	19.91
372	37.39	19.9
372.5	37.38	19.91
373	37.39	19.92
373.5	37.38	19.92
374	37.38	19.93
374.5	37.41	19.93
375	37.41	19.92
375.5	37.41	19.9
376	37.45	19.9
376.5	37.47	19.91
377	37.48	19.92
377.5	37.47	19.93
378	37.48	19.96
378.5	37.49	19.96
379	37.48	19.96
379.5	37.45	19.95
380	37.45	19.95
380.5	37.49	19.93
381	37.49	19.93
381.5	37.5	19.91
382	37.51	19.91
382.5	37.51	19.91
383	37.5	19.9
383.5	37.48	19.9
384	37.47	19.91
384.5	37.45	19.93
385	37.45	19.93
385.5	37.45	19.93
386	37.45	19.96
386.5	37.51	19.98
387	37.51	19.96
387.5	37.51	19.93
388	37.5	19.92
388.5	37.49	19.9
389	37.49	19.9
389.5	37.49	19.91
390	37.49	19.92
390.5	37.5	19.93
391	37.52	19.95
391.5	37.51	19.96
392	37.52	19.98
392.5	37.52	19.98
393	37.5	19.98
393.5	37.48	19.98
394	37.47	19.95
394.5	37.47	19.93
395	37.48	19.92
395.5	37.48	19.91
396	37.49	19.91
396.5	37.49	19.91
397	37.5	19.9
397.5	37.5	19.9
398	37.5	19.91
398.5	37.5	19.93
399	37.51	19.95
399.5	37.52	19.97
400	37.52	19.98
400.5	37.54	19.98
401	37.54	19.98
401.5	37.55	19.98
402	37.55	19.97
402.5	37.55	19.95
403	37.55	19.91
403.5	37.55	19.9
404	37.49	19.91
404.5	37.48	19.92
405	37.45	19.93
405.5	37.44	19.96
406	37.43	19.97
406.5	37.42	19.98
407	37.42	19.97
407.5	37.41	19.95
408	37.41	19.9
408.5	37.45	19.9
409	37.45	19.9
409.5	37.45	19.91
410	37.45	19.92
410.5	37.45	19.96
411	37.48	19.97
411.5	37.47	19.97
412	37.45	19.97
412.5	37.45	19.96
413	37.45	19.96
413.5	37.47	19.93
414	37.47	19.91
414.5	37.47	19.9
415	37.54	19.91
415.5	37.54	19.92
416	37.54	19.92
416.5	37.55	19.93
417	37.54	19.93
417.5	37.55	19.96
418	37.55	19.93
418.5	37.54	19.91
419	37.54	19.9
419.5	37.52	19.9
420	37.52	19.91
420.5	37.51	19.92
421	37.51	19.92
421.5	37.51	19.93
422	37.52	19.98
422.5	37.51	19.97
423	37.51	19.95
423.5	37.51	19.93
424	37.52	19.92
424.5	37.52	19.92
425	37.54	19.92
425.5	37.54	19.9
426	37.5	19.9
426.5	37.52	19.92
427	37.52	19.93
427.5	37.52	19.95
428	37.52	19.96
428.5	37.54	19.97
429	37.52	19.97
429.5	37.54	19.97
430	37.52	19.96
430.5	37.54	19.95
431	37.55	19.93
431.5	37.52	19.9
432	37.48	19.9
432.5	37.45	19.9
433	37.45	19.92
433.5	37.45	19.93
434	37.45	19.96
434.5	37.44	19.93
435	37.43	19.92
435.5	37.44	19.92
436	37.44	19.92
436.5	37.5	19.9
437	37.51	19.92
437.5	37.52	19.93
438	37.54	19.95
438.5	37.54	19.95
439	37.54	19.95
439.5	37.54	19.93
440	37.54	19.92
440.5	37.51	19.9
441	37.52	19.91
441.5	37.51	19.92
442	37.51	19.92
442.5	37.51	19.93
443	37.49	19.92
443.5	37.5	19.91
444	37.51	19.9
444.5	37.49	19.9
445	37.49	19.9
445.5	37.5	19.9
446	37.49	19.92
446.5	37.5	19.95
447	37.51	19.96
447.5	37.51	19.97
448	37.51	19.96
448.5	37.51	19.96
449	37.51	19.96
449.5	37.49	19.9
450	37.54	19.9
450.5	37.54	19.91
451	37.54	19.92
451.5	37.54	19.92
452	37.55	19.96
452.5	37.56	19.96
453	37.55	19.95
453.5	37.55	19.93
454	37.56	19.91
454.5	37.56	19.91
455	37.57	19.91
455.5	37.57	19.91
456	37.56	19.92
456.5	37.57	19.95
457	37.56	19.95
457.5	37.55	19.95
458	37.54	19.95
458.5	37.52	19.95
459	37.54	19.95
459.5	37.54	19.92
460	37.57	19.92
460.5	37.57	19.92
461	37.57	19.93
461.5	37.58	19.96
462	37.58	19.96
462.5	37.58	19.97
463	37.58	19.96
463.5	37.58	19.98
464	37.6	19.96
464.5	37.58	19.95
465	37.6	19.95
465.5	37.58	19.93
466	37.57	19.9
466.5	37.54	19.91
467	37.54	19.91
467.5	37.56	19.93
468	37.56	19.95
468.5	37.56	19.96
469	37.56	19.97
469.5	37.62	19.97
470	37.63	19.96
470.5	37.64	19.95
471	37.64	19.93
471.5	37.64	19.92
472	37.63	19.92
472.5	37.61	19.91
473	37.61	19.91
473.5	37.61	19.91
474	37.61	19.91
474.5	37.62	19.93
475	37.62	19.91
475.5	37.58	19.91
476	37.6	19.92
476.5	37.58	19.91
477	37.58	19.9
477.5	37.58	19.91
478	37.61	19.95
478.5	37.6	19.95
479	37.58	19.93
479.5	37.58	19.92
480	37.58	19.91
480.5	37.61	19.9
481	37.6	19.9
481.5	37.6	19.95
482	37.55	19.98
482.5	37.56	19.98
483	37.56	19.97
483.5	37.56	19.97
484	37.57	19.98
484.5	37.57	19.98
485	37.57	19.98
485.5	37.58	19.97
486	37.58	19.97
486.5	37.58	19.97
487	37.6	19.98
487.5	37.6	19.97
488	37.6	19.97
488.5	37.58	19.95
489	37.61	19.96
489.5	37.62	19.95
490	37.61	19.95
490.5	37.63	19.98
491	37.63	19.98
491.5	37.6	19.98
492	37.58	19.97
492.5	37.58	19.95
493	37.58	19.92
493.5	37.58	19.91
494	37.58	19.91
494.5	37.57	19.91
495	37.57	19.92
495.5	37.57	19.93
496	37.57	19.95
496.5	37.57	19.97
497	37.57	19.98
497.5	37.58	19.98
498	37.58	19.98
498.5	37.61	19.96
499	37.61	19.92
499.5	37.62	19.91
500	37.62	19.9
500.5	37.63	19.91
501	37.63	19.92
501.5	37.63	19.92
502	37.62	19.93
502.5	37.63	19.93
503	37.62	19.93
503.5	37.63	19.93
504	37.63	19.92
504.5	37.63	19.92
505	37.61	19.9
505.5	37.62	19.91
506	37.64	19.93
506.5	37.62	19.92
507	37.62	19.91
507.5	37.62	19.91
508	37.64	19.9
508.5	37.66	19.9
509	37.64	19.9
509.5	37.64	19.91
510	37.66	19.9
510.5	37.63	19.9
511	37.69	19.9
511.5	37.68	19.9
512	37.68	19.91
512.5	37.67	19.91
513	37.67	19.9
513.5	37.58	19.9
514	37.58	19.91
514.5	37.6	19.93
515	37.58	19.92
515.5	37.6	19.91
516	37.61	19.9
516.5	37.62	19.9
517	37.61	19.91
517.5	37.61	19.92
518	37.61	19.95
518.5	37.61	19.96
519	37.62	19.97
519.5	37.61	19.97
520	37.62	19.98
520.5	37.63	19.98
521	37.63	19.98
521.5	37.63	19.98
522	37.64	19.96
522.5	37.63	19.93
523	37.63	19.91
523.5	37.63	19.9
524	37.61	19.9
524.5	37.6	19.9
525	37.6	19.91
525.5	37.61	19.92
526	37.61	19.95
526.5	37.61	19.95
527	37.58	19.97
527.5	37.6	19.98
528	37.6	19.98
528.5	37.58	19.98
529	37.6	19.98
529.5	37.58	19.96
530	37.58	19.95
530.5	37.6	19.92
531	37.6	19.92
531.5	37.61	19.91
532	37.62	19.9
532.5	37.62	19.9
533	37.63	19.91
533.5	37.64	19.9
534	37.64	19.92
534.5	37.64	19.92
535	37.64	19.95
535.5	37.64	19.97
536	37.69	19.98
536.5	37.69	19.96
537	37.69	19.96
537.5	37.69	19.92
538	37.69	19.92
538.5	37.69	19.91
539	37.69	19.91
539.5	37.68	19.91
540	37.67	19.92
540.5	37.64	19.92
541	37.64	19.93
541.5	37.63	19.95
542	37.62	19.96
542.5	37.61	19.98
543	37.6	19.96
543.5	37.6	19.95
544	37.61	19.95
544.5	37.6	19.93
545	37.62	19.93
545.5	37.63	19.93
546	37.63	19.93
546.5	37.63	19.93
547	37.62	19.93
547.5	37.62	19.95
548	37.61	19.97
548.5	37.67	19.98
549	37.69	19.98
549.5	37.69	19.96
550	37.69	19.95
550.5	37.69	19.95
551	37.69	19.95
551.5	37.7	19.95
552	37.69	19.96
552.5	37.69	19.96
553	37.69	19.98
553.5	37.66	19.97
554	37.66	19.96
554.5	37.66	19.95
555	37.64	19.93
555.5	37.64	19.92
556	37.66	19.92
556.5	37.66	19.93
557	37.67	19.95
557.5	37.67	19.96
558	37.68	19.96
558.5	37.64	19.96
559	37.63	19.95
559.5	37.62	19.92
560	37.62	19.91
560.5	37.62	19.9
561	37.6	19.9
561.5	37.61	19.9
562	37.61	19.91
562.5	37.62	19.95
563	37.62	19.95
563.5	37.63	19.96
564	37.63	19.96
564.5	37.63	19.98
565	37.62	19.96
565.5	37.62	19.96
566	37.62	19.93
566.5	37.62	19.9
567	37.62	19.9
567.5	37.62	19.91
568	37.62	19.91
568.5	37.63	19.91
569	37.63	19.92
569.5	37.61	19.92
570	37.61	19.93
570.5	37.61	19.95
571	37.62	19.97
571.5	37.63	19.98
572	37.63	19.98
572.5	37.61	19.97
573	37.6	19.93
573.5	37.6	19.9
574	37.61	19.9
574.5	37.63	19.9
575	37.63	19.9
575.5	37.63	19.9
576	37.63	19.92
576.5	37.63	19.95
577	37.63	19.96
577.5	37.63	19.97
578	37.63	19.97
578.5	37.62	19.96
579	37.62	19.96
579.5	37.61	19.92
580	37.6	19.92
580.5	37.6	19.9
581	37.66	19.9
581.5	37.7	19.95
582	37.71	19.97
582.5	37.71	19.98
583	37.73	19.98
583.5	37.74	19.96
584	37.73	19.92
584.5	37.73	19.91
585	37.71	19.92
585.5	37.64	19.91
586	37.63	19.93
586.5	37.63	19.92
587	37.63	19.92
587.5	37.66	19.93
588	37.66	19.91
588.5	37.7	19.91
589	37.68	19.92
589.5	37.69	19.92
590	37.69	19.93
590.5	37.7	19.93
591	37.7	19.93
591.5	37.73	19.92
592	37.64	19.9
592.5	37.73	19.91
593	37.74	19.92
593.5	37.74	19.92
594	37.74	19.93
594.5	37.74	19.93
595	37.74	19.92
595.5	37.73	19.91
596	37.74	19.92
596.5	37.73	19.91
597	37.73	19.92
597.5	37.71	19.92
598	37.74	19.93
598.5	37.71	19.97
599	37.73	19.96
599.5	37.74	19.95
600	37.74	19.96
600.5	37.74	19.93
601	37.75	19.92
601.5	37.74	19.91
602	37.73	19.9
602.5	37.73	19.9
603	37.73	19.92
603.5	37.73	19.95
604	37.76	19.98
604.5	37.76	19.96
605	37.76	19.95
605.5	37.77	19.93
606	37.77	19.92
606.5	37.77	19.91
607	37.76	19.9
607.5	37.76	19.9
608	37.76	19.9
608.5	37.77	19.91
609	37.77	19.93
609.5	37.76	19.93
610	37.77	19.95
610.5	37.77	19.97
611	37.77	19.96
611.5	37.8	19.97
612	37.79	19.95
612.5	37.8	19.95
613	37.81	19.95
613.5	37.8	19.91
614	37.81	19.93
614.5	37.8	19.91
615	37.8	19.92
615.5	37.82	19.95
616	37.82	19.95
616.5	37.82	19.97
617	37.81	19.96
617.5	37.82	19.97
618	37.8	19.97
618.5	37.79	19.95
619	37.77	19.93
619.5	37.77	19.91
620	37.76	19.91
620.5	37.76	19.9
621	37.75	19.91
621.5	37.76	19.92
622	37.76	19.93
622.5	37.75	19.93
623	37.75	19.96
623.5	37.75	19.97
624	37.74	19.97
624.5	37.74	19.96
625	37.75	19.95
625.5	37.75	19.92
626	37.75	19.9
626.5	37.76	19.91
627	37.76	19.95
627.5	37.75	19.95
628	37.75	19.95
628.5	37.74	19.95
629	37.75	19.97
629.5	37.71	19.98
630	37.68	19.97
630.5	37.63	19.96
631	37.56	19.92
631.5	37.48	19.91
632	36.82	19.9
632.5	36.78	19.95
633	36.69	19.96
633.5	36.06	19.96
634	35.59	19.98
634.5	35.58	19.97
635	35.54	19.97
635.5	35.52	19.93
636	35.48	19.93
636.5	35.46	19.97
637	35.45	19.96
637.5	35.41	19.96
638	35.39	19.97
638.5	35.39	19.97
639	35.35	19.97
639.5	35.21	19.98
640	35.19	19.96
640.5	35.16	19.92
641	35.16	19.92
641.5	35.13	19.92
642	35.11	19.93
642.5	35.08	19.93
643	35.06	19.96
643.5	35.02	19.96
644	34.58	19.98
644.5	34.53	19.97
645	34.5	19.93
645.5	34.46	19.91
646	34.44	19.92
646.5	34.4	19.91
647	34.37	19.91
647.5	34.32	19.92
648	34.27	19.92
648.5	34.21	19.92
649	34.19	19.93
649.5	34.14	19.96
650	34.11	19.96
650.5	34.06	19.96
651	34.03	19.97
651.5	33.88	19.98
652	33.86	19.96
652.5	33.83	19.93
653	33.8	19.93
653.5	33.78	19.9
654	33.74	19.91
654.5	33.74	19.93
655	33.71	19.93
655.5	33.68	19.93
656	33.67	19.93
656.5	33.67	19.97
657	33.64	19.97
657.5	33.35	19.97
658	33.32	19.96
658.5	33.29	19.96
659	33.26	19.96
659.5	33.23	19.96
660	33.21	19.97
660.5	33.19	19.98
661	33.16	19.98
661.5	32.79	19.98
662	32.74	19.97
662.5	32.72	19.97
663	32.68	19.97
663.5	32.68	19.97
664	32.64	19.98
664.5	32.5	19.97
665	32.48	19.96
665.5	32.46	19.95
666	32.43	19.92
666.5	32.42	19.91
667	32.4	19.9
667.5	32.37	19.9
668	32.35	19.9
668.5	32.34	19.91
669	32.31	19.92
669.5	32.3	19.92
670	32.28	19.93
670.5	32.28	19.96
671	32.27	19.97
671.5	32.25	19.97
672	32.23	19.98
672.5	32.22	19.98
673	32.18	19.98
673.5	32.16	19.96
674	32.16	19.93
674.5	32.15	19.92
675	32.13	19.92
675.5	32.17	19.95
676	32.15	19.95
676.5	32.12	19.95
677	32.11	19.96
677.5	32.1	19.96
678	32.09	19.97
678.5	31.7	19.98
679	31.67	19.97
679.5	31.66	19.96
680	31.65	19.98
680.5	31.65	19.98
681	31.48	19.97
681.5	31.46	19.96
682	31.46	19.95
682.5	31.43	19.93
683	31.42	19.93
683.5	31.41	19.92
684	31.37	19.92
684.5	31.35	19.92
685	31.33	19.95
685.5	31.32	19.96
686	31.3	19.96
686.5	31.29	19.98
687	31.29	19.98
687.5	31.29	19.95
688	31.29	19.93
688.5	31.35	19.98
689	31.34	19.98
689.5	31.34	19.98
690	30.73	19.96
690.5	30.71	19.95
691	30.7	19.95
691.5	30.67	19.95
692	30.64	19.92
692.5	30.61	19.93
693	30.61	19.95
693.5	30.58	19.96
694	30.56	19.97
694.5	30.53	19.98
695	30.34	19.96
695.5	30.33	19.96
696	30.29	19.92
696.5	30.29	19.91
697	30.27	19.9
697.5	30.26	19.92
698	30.25	19.92
698.5	30.23	19.93
699	30.2	19.96
699.5	29.9	19.98
700	29.36	19.98
700.5	29.33	19.96
701	29.32	19.95
701.5	29.31	19.95
702	29.31	19.93
702.5	29.3	19.93
703	29.28	19.93
703.5	29.27	19.95
704	29.23	19.92
704.5	29.23	19.95
705	29.21	19.97
705.5	29.19	19.98
706	29.17	19.98
706.5	29.15	19.98
707	29.14	19.98
707.5	29.12	19.98
708	29.11	19.97
708.5	29.11	19.93
709	29.09	19.9
709.5	29.08	19.9
710	28.9	19.9
710.5	28.87	19.9
711	28.85	19.9
711.5	28.71	19.91
712	28.71	19.93
712.5	28.7	19.93
713	28.69	19.93
713.5	28.67	19.93
714	28.66	19.92
714.5	28.5	19.9
715	28.47	19.9
715.5	27.89	19.9
716	27.88	19.92
716.5	27.88	19.92
717	27.88	19.92
717.5	27.86	19.9
718	27.76	19.91
718.5	27.75	19.93
719	27.74	19.95
719.5	27.74	19.97
720	27.73	19.98
720.5	27.69	19.96
721	27.69	19.95
721.5	27.68	19.95
722	27.68	19.93
722.5	27.66	19.93
723	27.65	19.9
723.5	27.55	19.9
724	27.55	19.92
724.5	27.55	19.93
725	27.54	19.93
725.5	27.54	19.93
726	27.52	19.95
726.5	27.51	19.95
727	27.51	19.93
727.5	27.51	19.93
728	27.5	19.91
728.5	27.49	19.9
729	27.45	19.91
729.5	27.45	19.91
730	27.42	19.91
730.5	27.41	19.93
731	27.41	19.95
731.5	27.4	19.96
732	27.4	19.97
732.5	27.32	19.97
733	27.32	19.95
733.5	27.32	19.93
734	27.3	19.92
734.5	27.27	19.9
735	27.27	19.9
735.5	27.27	19.91
736	27.29	19.92
736.5	27.27	19.95
737	27.26	19.93
737.5	27.26	19.93
738	27.27	19.97
738.5	27.26	19.98
739	27.25	19.98
739.5	27.22	19.97
740	27.25	19.97
740.5	27.25	19.97
741	27.24	19.97
741.5	27.24	19.97
742	27	19.98
742.5	27	19.98
743	26.97	19.96
743.5	26.97	19.97
744	26.97	19.97
744.5	26.92	19.98
745	26.92	19.96
745.5	26.91	19.95
746	26.91	19.92
746.5	26.91	19.91
747	26.91	19.9
747.5	26.91	19.91
748	26.91	19.92
748.5	26.91	19.93
749	26.91	19.95
749.5	26.9	19.96
750	26.88	19.96
750.5	26.87	19.97
751	26.86	19.98
751.5	26.85	19.98
752	26.85	19.98
752.5	26.85	19.97
753	26.82	19.93
753.5	26.82	19.9
754	26.81	19.9
754.5	26.8	19.93
755	26.8	19.95
755.5	26.8	19.96
756	26.8	19.97
756.5	26.8	19.97
757	26.8	19.97
757.5	26.8	19.96
758	26.81	19.95
758.5	26.81	19.92
759	26.76	19.9
759.5	26.75	19.91
760	26.76	19.92
760.5	26.73	19.9
761	26.72	19.9
761.5	26.72	19.9
762	26.38	19.91
762.5	26.38	19.9
763	26.33	19.9
763.5	26.34	19.93
764	26.32	19.95
764.5	26.32	19.95
765	26.34	19.98
765.5	26.33	19.96
766	26.33	19.97
766.5	26.34	19.96
767	26.34	19.93
767.5	26.34	19.92
768	26.34	19.91
768.5	26.36	19.9
769	26.34	19.91
769.5	26.34	19.9
770	26.34	19.9
770.5	26.34	19.9
771	26.34	19.91
771.5	26.33	19.92
772	26.33	19.95
772.5	26.33	19.96
773	26.32	19.96
773.5	26.32	19.98
774	26.33	19.98
774.5	26.32	19.98
775	26.31	19.98
775.5	26.32	19.97
776	26.31	19.93
776.5	26.31	19.91
777	26.31	19.91
777.5	26.31	19.91
778	26.31	19.91
778.5	26.31	19.91
779	26.31	19.91
779.5	26.31	19.91
780	26.28	19.92
780.5	26.28	19.93
781	26.28	19.95
781.5	26.28	19.96
782	26.28	19.98
782.5	26.27	19.98
783	26.26	19.98
783.5	26.26	19.98
784	26.26	19.96
784.5	26.24	19.93
785	26.24	19.92
785.5	26.24	19.92
786	26.24	19.93
786.5	26.23	19.95
787	26.24	19.95
787.5	26.23	19.95
788	26.23	19.97
788.5	26.23	19.98
789	26.23	19.98
789.5	26.24	19.98
790	26.26	19.98
790.5	26.26	19.98
791	26.27	19.97
791.5	26.26	19.96
792	26.26	19.95
792.5	26.27	19.97
793	26.27	19.97
793.5	26.27	19.97
794	26.27	19.98
794.5	26.26	19.98
795	26.26	19.98
795.5	26.26	19.97
796	26.26	19.96
796.5	26.24	19.95
797	26.24	19.93
797.5	26.24	19.93
798	26.24	19.92
798.5	26.22	19.93
799	26.21	19.95
799.5	26.22	19.96
800	26.21	19.98
800.5	26.18	19.97
801	26.18	19.96
801.5	26.18	19.93
802	26.19	19.92
802.5	26.19	19.91
803	26.14	19.91
803.5	26.14	19.92
804	26.16	19.93
804.5	26.16	19.93
805	26.16	19.93
805.5	26.14	19.93
806	26.16	19.93
806.5	26.16	19.92
807	26.21	19.96
807.5	26.22	19.93
808	26.21	19.91
808.5	26.21	19.9
809	26.21	19.9
809.5	26.21	19.9
810	26.21	19.9
810.5	26.21	19.91
811	26.21	19.91
811.5	26.21	19.92
812	26.19	19.93
812.5	26.19	19.93
813	26.19	19.96
813.5	26.21	19.98
814	26.18	19.98
814.5	26.19	19.98
815	26.19	19.98
815.5	26.21	19.96
816	26.19	19.93
816.5	26.19	19.91
817	26.18	19.9
817.5	26.18	19.91
818	26.14	19.9
818.5	26.14	19.91
819	26.14	19.92
819.5	26.14	19.91
820	26.14	19.91
820.5	26.17	19.92
821	26.16	19.91
821.5	26.17	19.9
822	26.16	19.92
822.5	26.16	19.93
823	26.16	19.93
823.5	26.16	19.95
824	26.14	19.93
824.5	26.14	19.91
825	26.14	19.91
825.5	26.07	19.9
826	26.08	19.92
826.5	26.07	19.92
827	26.07	19.93
827.5	26.08	19.95
828	26.08	19.96
828.5	26.07	19.95
829	26.07	19.95
829.5	26.07	19.92
830	26.05	19.9
830.5	26.04	19.9
831	26.04	19.9
831.5	26.03	19.91
832	26.07	19.92
832.5	26.05	19.95
833	26.04	19.92
833.5	26.04	19.91
834	26.05	19.9
834.5	26.03	19.9
835	26.03	19.91
835.5	26.02	19.92
836	26	19.92
836.5	26.02	19.93
837	26.03	19.96
837.5	26.04	19.96
838	26.03	19.95
838.5	26.03	19.91
839	26.03	19.9
839.5	26.02	19.9
840	26	19.9
840.5	26.04	19.92
841	26.04	19.96
841.5	26.04	19.96
842	26.03	19.97
842.5	26.02	19.97
843	26.03	19.97
843.5	26.02	19.96
844	26	19.93
844.5	26	19.92
845	26.03	19.9
845.5	26.02	19.9
846	26.03	19.9
846.5	26.03	19.9
847	26.02	19.9
847.5	26.03	19.91
848	25.99	19.9
848.5	25.99	19.9
849	25.99	19.92
849.5	25.99	19.93
850	25.98	19.93
850.5	25.98	19.96
851	25.97	19.96
851.5	25.97	19.96
852	25.97	19.96
852.5	25.95	19.96
853	25.95	19.95
853.5	25.97	19.95
854	25.97	19.92
854.5	25.97	19.9
855	25.98	19.9
855.5	25.99	19.9
856	25.99	19.91
856.5	25.99	19.93
857	25.98	19.95
857.5	25.99	19.96
858	25.99	19.96
858.5	25.99	19.97
859	25.99	19.97
859.5	25.99	19.96
860	25.99	19.96
860.5	25.99	19.93
861	25.99	19.91
861.5	25.99	19.9
862	26	19.9
862.5	25.99	19.9
863	25.99	19.9
863.5	25.99	19.9
864	25.99	19.9
864.5	25.98	19.91
865	25.98	19.92
865.5	25.98	19.95
866	25.98	19.96
866.5	25.99	19.97
867	25.98	19.96
867.5	25.99	19.97
868	25.99	19.97
868.5	25.99	19.96
869	25.99	19.95
869.5	25.99	19.91
870	25.98	19.9
870.5	25.97	19.9
871	25.95	19.9
871.5	25.98	19.92
872	25.95	19.93
872.5	25.95	19.96
873	25.97	19.96
873.5	25.97	19.96
874	25.97	19.96
874.5	25.95	19.95
875	25.95	19.92
875.5	25.95	19.91
876	25.94	19.9
876.5	25.93	19.91
877	25.93	19.91
877.5	25.94	19.95
878	25.94	19.96
878.5	25.93	19.96
879	25.93	19.96
879.5	25.94	19.95
880	25.95	19.93
880.5	25.95	19.91
881	25.95	19.9
881.5	25.97	19.9
882	25.98	19.9
882.5	25.98	19.92
883	25.99	19.95
883.5	25.99	19.97
884	25.97	19.95
884.5	25.98	19.95
885	25.99	19.95
885.5	25.99	19.95
886	26	19.92
886.5	25.99	19.91
887	25.97	19.9
887.5	25.97	19.91
888	25.95	19.92
888.5	25.95	19.91
889	26.02	19.97
889.5	26	19.95
890	26.02	19.93
890.5	26.02	19.92
891	26.02	19.91
891.5	26.02	19.91
892	26	19.91
892.5	26	19.92
893	26	19.93
893.5	26.02	19.93
894	26	19.93
894.5	26.02	19.95
895	26	19.92
895.5	26.03	19.93
896	26	19.9
896.5	26	19.91
897	26.02	19.93
897.5	26.02	19.93
898	26.03	19.96
898.5	26.02	19.95
899	26.02	19.96
899.5	25.99	19.93
900	26	19.93
900.5	25.99	19.9
901	26.02	19.9
901.5	26.02	19.92
902	26	19.93
902.5	26	19.93
903	26	19.96
903.5	26	19.96
904	26	19.95
904.5	25.99	19.93
905	25.98	19.91
905.5	25.97	19.92
906	25.97	19.92
906.5	25.97	19.92
907	25.97	19.92
907.5	25.97	19.92
908	25.97	19.9
908.5	25.94	19.9
909	25.94	19.91
909.5	25.94	19.91
910	25.93	19.91
910.5	25.94	19.9
911	25.92	19.91
911.5	25.92	19.91
912	25.92	19.91
912.5	25.89	19.9
913	25.89	19.9
913.5	25.9	19.91
914	25.89	19.91
914.5	25.89	19.92
915	25.9	19.93
915.5	25.89	19.92
916	25.89	19.92
916.5	25.94	19.92
917	25.92	19.91
917.5	25.92	19.93
918	25.9	19.92
918.5	25.9	19.91
919	25.92	19.91
919.5	25.9	19.92
920	25.9	19.92
920.5	25.88	19.93
921	25.88	19.91
921.5	25.88	19.91
922	25.88	19.9
922.5	25.87	19.9
923	25.89	19.93
923.5	25.89	19.95
924	25.89	19.95
924.5	25.88	19.95
925	25.89	19.95
925.5	25.88	19.92
926	25.9	19.9
926.5	25.9	19.91
927	25.9	19.92
927.5	25.9	19.95
928	25.9	19.96
928.5	25.9	19.96
929	25.9	19.96
929.5	25.88	19.95
930	25.88	19.93
930.5	25.87	19.91
931	25.88	19.9
931.5	25.89	19.93
932	25.89	19.95
932.5	25.9	19.95
933	25.9	19.96
933.5	25.9	19.97
934	25.9	19.96
934.5	25.89	19.92
935	25.92	19.92
935.5	25.9	19.9
936	25.89	19.91
936.5	25.9	19.92
937	25.9	19.95
937.5	25.9	19.95
938	25.9	19.95
938.5	25.9	19.95
939	25.92	19.95
939.5	25.92	19.95
940	25.92	19.92
940.5	25.92	19.9
941	25.9	19.91
941.5	25.92	19.93
942	25.9	19.95
942.5	25.9	19.95
943	25.92	19.95
943.5	25.9	19.96
944	25.9	19.95
944.5	25.89	19.93
945	25.93	19.91
945.5	25.93	19.92
946	25.93	19.95
946.5	25.93	19.93
947	25.94	19.95
947.5	25.92	19.92
948	25.92	19.9
948.5	25.95	19.92
949	25.97	19.93
949.5	25.97	19.93
950	25.98	19.95
950.5	25.98	19.93
951	25.97	19.91
951.5	25.97	19.91
952	25.98	19.9
952.5	25.97	19.9
953	25.97	19.91
953.5	25.97	19.93
954	25.97	19.93
954.5	25.98	19.95
955	25.98	19.97
955.5	25.99	19.97
956	25.98	19.93
956.5	25.99	19.93
957	25.98	19.9
957.5	25.98	19.91
958	25.98	19.91
958.5	25.95	19.91
959	25.95	19.92
959.5	25.95	19.95
960	25.95	19.96
960.5	25.95	19.96
961	25.97	19.95
961.5	25.95	19.92
962	25.95	19.91
962.5	25.95	19.9
963	25.95	19.92
963.5	25.95	19.92
964	25.95	19.93
964.5	25.97	19.95
965	25.95	19.91
965.5	25.98	19.92
966	25.98	19.91
966.5	25.93	19.9
967	25.92	19.9
967.5	25.93	19.92
968	25.92	19.92
968.5	25.92	19.91
969	25.93	19.9
969.5	25.88	19.9
970	25.88	19.9
970.5	25.88	19.9
971	25.9	19.9
971.5	25.9	19.9
972	25.89	19.9
972.5	25.89	19.91
973	25.89	19.92
973.5	25.89	19.91
974	25.89	19.9
974.5	25.89	19.9
975	25.89	19.9
975.5	25.89	19.91
976	25.89	19.92
976.5	25.88	19.92
977	25.89	19.91
977.5	25.89	19.9
978	25.89	19.9
978.5	25.93	19.9
979	25.92	19.91
979.5	25.92	19.93
980	25.93	19.96
980.5	25.93	19.96
981	25.94	19.98
981.5	25.92	19.96
982	25.9	19.92
982.5	25.9	19.91
983	25.92	19.91
983.5	25.93	19.9
984	25.94	19.91
984.5	25.94	19.91
985	25.94	19.92
985.5	25.94	19.95
986	25.94	19.96
986.5	25.94	19.97
987	25.93	19.98
987.5	25.94	19.97
988	25.94	19.98
988.5	25.94	19.96
989	25.94	19.93
989.5	25.94	19.91
990	25.95	19.9
990.5	25.95	19.91
991	25.95	19.91
991.5	25.94	19.95
992	25.94	19.95
992.5	25.94	19.98
993	25.94	19.98
993.5	25.94	19.98
994	25.94	19.98
994.5	25.94	19.98
995	25.94	19.97
995.5	25.94	19.93
996	25.94	19.91
996.5	25.93	19.9
997	25.94	19.91
997.5	25.94	19.91
998	25.93	19.93
998.5	25.93	19.95
999	25.93	19.97
999.5	25.93	19.97
[truncated: 18,110 more rows]

[truncated: 1 more sheets: Supplementary Fig. 3]
